# Supplementary material for: Transcriptome profiling of bovine preantral follicles during early folliculogenesis
Source: J Anim Sci Biotechnol. 2026 May 14;17:92. doi: 10.1186/s40104-026-01407-w (PMC13173735; doi:10.1186/s40104-026-01407-w)
Supplement: Supplementary file 2 — Additional file 2: Table S1A. Differentially expressed genes in PF versus PMF resulting from analysis with DESeq2 (Padj < 0.05). Table S1B. Functional enrichment Gene Ontology Biological Processes of differentially expressed genes in PF versus PMF. Table S1C. Functional enrichment KEGG pathway analysis of differentially expressed genes in PF versus PMF. Table S1D. Differentially expressed genes in SF versus PF resulting from analysis with DESeq2 (Padj < 0.05). Table S1E. Functional enrichment Gene Ontology Biological Processes of differentially expressed genes in SF versus PF. Table S1F. Functional enrichment KEGG pathway analysis of differentially expressed genes in SF versus PF. [file 40104_2026_1407_MOESM2_ESM.xlsx]

## Sheet: S1A_DEGs_PMF-PF
DEGs PF vs PMF - downregulated								DEGs PF vs PMF - upregulated
GeneSymbol	baseMean	log2FoldChange	lfcSE	stat	pvalue	padj		GeneSymbol	baseMean	log2FoldChange	lfcSE	stat	pvalue	padj
LOC101907041	36.7807	-22.3438	3.90801	-5.71745	1.08135e-08	3.65308e-06		RPL35	4952.62	0.738542	0.233206	3.16691	0.00154067	0.0427565
XCL1	2220.22	-15.0934	2.38633	-6.32495	2.53317e-10	1.23611e-07		SYF2	2478.59	0.755316	0.236366	3.19554	0.0013957	0.0399971
CSRP3	5687.86	-13.4964	1.91881	-7.03372	2.01094e-12	1.53592e-09		RPL37	5304.78	0.823819	0.255545	3.22377	0.00126516	0.0375425
XIRP1	735.844	-13.4294	2.30923	-5.81553	6.04408e-09	2.16687e-06		SLC29A3	340.944	0.844197	0.240374	3.51202	0.000444716	0.0184475
MAP1LC3C	1015.03	-12.9632	2.45133	-5.28824	1.23502e-07	2.64581e-05		TDRD3	1574.79	0.90223	0.287652	3.13654	0.00170955	0.0452285
KCNE4	327.517	-12.2831	3.52511	-3.48447	0.000493108	0.0197773		PFDN5	1881.28	0.905432	0.272995	3.31666	0.000910991	0.0303673
ADPRHL1	277.092	-12.0753	2.38363	-5.06595	4.06375e-07	6.79884e-05		ZNF710	560.292	0.914459	0.288117	3.17391	0.00150398	0.0421378
PTPRN	279.885	-12.0267	1.8887	-6.36771	1.91873e-10	9.63038e-08		LYRM7	767.479	0.916715	0.277788	3.30005	0.000966686	0.0316234
LOXL4	1010.62	-11.882	2.44391	-4.8619	1.16264e-06	0.000168795		TADA1	1932.98	0.916942	0.286645	3.19888	0.00137964	0.0396663
ANKRD55	213.103	-11.7101	1.59599	-7.33716	2.18173e-13	2.7376e-10		MRPS17	915.083	0.929248	0.274108	3.39008	0.000698717	0.0249479
ITGA7	187.147	-11.3077	2.51028	-4.50458	6.65058e-06	0.000753746		ACCS	328.793	1.05892	0.305473	3.46648	0.000527322	0.0204491
PIMREG	174.998	-11.2849	1.8727	-6.02602	1.68044e-09	7.02863e-07		ASB9	1930.29	1.08269	0.293378	3.69043	0.000223874	0.0114862
HSPB7	144.153	-11.1486	2.91598	-3.82329	0.00013168	0.00776251		PRKN	688.702	1.10788	0.355177	3.11923	0.00181324	0.0474006
SRPX2	140.191	-11.1082	1.54599	-7.1852	6.71074e-13	6.76488e-10		VRK3	817.683	1.16984	0.336766	3.47373	0.000513276	0.020244
LOC281376	1509.13	-10.5646	1.09731	-9.62769	6.10855e-22	1.07309e-17		TRAPPC6A	529.813	1.23584	0.381796	3.23691	0.00120831	0.0365194
RTP4	106.924	-10.4813	1.48849	-7.04155	1.90109e-12	1.51802e-09		ANK2	1033.39	1.23895	0.357408	3.4665	0.000527289	0.0204491
CPED1	99.5909	-10.4692	1.5337	-6.82608	8.72649e-12	5.67771e-09		MAN1C1	239.979	1.32777	0.428302	3.10009	0.00193462	0.0496413
MMP11	227.678	-10.3838	1.45224	-7.15019	8.66593e-13	7.61172e-10		CTNS	314.453	1.33788	0.414782	3.2255	0.00125754	0.0374428
HTRA3	326.006	-10.3148	1.43793	-7.17338	7.31671e-13	6.76488e-10		TTC7A	348.056	1.34492	0.431825	3.11449	0.00184261	0.0478834
IKZF3	79.7069	-10.2542	2.93076	-3.49882	0.000467329	0.019092		HIST2H2AC	191.629	1.3507	0.419391	3.22062	0.00127913	0.0378008
ARHGAP36	125.419	-10.1392	3.14848	-3.22035	0.00128032	0.0378008		DERL3	286.404	1.36352	0.313692	4.3467	1.38198e-05	0.00131824
PARM1	76.5983	-9.94806	1.38611	-7.17695	7.12834e-13	6.76488e-10		ZNF346	562.541	1.40694	0.44576	3.15628	0.00159794	0.0434022
CLEC12B	53.8243	-9.72688	1.59205	-6.10966	9.98419e-10	4.38481e-07		ZNF182	273.212	1.41395	0.431631	3.27584	0.00105348	0.0334051
PNMT	71.6611	-9.60772	2.12569	-4.51981	6.18966e-06	0.000716072		ZNF467	379.47	1.42263	0.394122	3.60961	0.000306653	0.0142942
PTPRR	61.9789	-9.43792	1.4369	-6.56825	5.09111e-11	2.88502e-08		HOGA1	426.085	1.42757	0.406263	3.5139	0.000441571	0.0184475
MX2	76.6069	-9.41265	1.58526	-5.93761	2.89215e-09	1.18154e-06		NOXA1	286.195	1.43764	0.416684	3.45019	0.000560185	0.0213466
SHC4	42.9393	-9.40125	1.74061	-5.40112	6.62255e-08	1.66198e-05		TARSL2	784.281	1.4405	0.355396	4.05324	5.05129e-05	0.00376361
BANK1	44.7685	-9.38686	2.28018	-4.11671	3.84317e-05	0.00304112		NXPH4	185.508	1.45568	0.455452	3.19612	0.00139289	0.0399819
LOC785168	81.56	-9.3391	1.86643	-5.00372	5.62336e-07	8.8996e-05		LOC107131684	123.859	1.47978	0.447582	3.30617	0.000945821	0.0311573
COL15A1	162.967	-9.33546	1.29959	-7.18341	6.79955e-13	6.76488e-10		C11H2orf92	126.693	1.57114	0.423063	3.71373	0.000204229	0.0108063
PLCL1	44.0479	-9.27443	2.39661	-3.86981	0.000108921	0.00676121		STXBP5L	114.679	1.57294	0.49948	3.14916	0.00163738	0.0439814
EVI2A	50.6451	-9.23268	2.16141	-4.27161	1.94068e-05	0.00174569		DAAM2	319.089	1.60509	0.500294	3.2083	0.00133522	0.0389632
ARSI	73.791	-9.16452	2.10012	-4.36382	1.27813e-05	0.00122693		CRACR2B	549.729	1.60917	0.439587	3.66064	0.000251585	0.0123798
SH3PXD2B	467.545	-9.12461	1.04166	-8.75966	1.95842e-18	1.14679e-14		INO80D	388.576	1.65306	0.506211	3.26556	0.00109249	0.0341491
KDR	45.7074	-9.1116	1.64061	-5.55379	2.79547e-08	8.05048e-06		LOC101903645	113.616	1.72835	0.525292	3.29025	0.00100097	0.0322644
MMP9	74.1493	-9.10353	2.24726	-4.05094	5.10124e-05	0.00378116		RAB36	214.645	1.75277	0.479227	3.65749	0.000254702	0.0124634
SLC6A17	36.768	-9.08041	2.22347	-4.08389	4.42873e-05	0.00339736		AIFM3	454.615	1.78471	0.555218	3.21442	0.00130707	0.0383001
ETV4	46.7791	-9.07753	1.92266	-4.72133	2.34307e-06	0.000311823		ANKRD13D	84.9165	1.78785	0.503845	3.54842	0.000387546	0.0168099
PDGFRB	71.6136	-9.0732	1.53036	-5.9288	3.05148e-09	1.2183e-06		ALPL	1406.61	1.81604	0.502346	3.61511	0.000300224	0.0141395
RAB38	37.1426	-9.05486	2.23988	-4.04256	5.28708e-05	0.00388611		LOC505033	7105.52	1.82734	0.506353	3.60883	0.000307577	0.0142942
COL9A2	40.5306	-9.04171	2.00885	-4.50094	6.76541e-06	0.000756993		LOC515276	50.5261	1.85524	0.592524	3.13108	0.00174166	0.0459395
MMP19	36.6727	-9.0362	2.39046	-3.78011	0.000156758	0.00885459		PTGER1	295.07	1.88286	0.583893	3.22466	0.00126121	0.0374884
IHH	76.221	-8.97715	1.98088	-4.53189	5.84579e-06	0.000689215		CHI3L2	487.938	1.90968	0.428664	4.45497	8.39066e-06	0.000887944
LCK	33.6391	-8.93111	2.27417	-3.92719	8.59431e-05	0.00576245		MATK	115.829	1.95992	0.522736	3.74936	0.000177287	0.00964208
PRR5L	30.8575	-8.91734	2.51158	-3.55049	0.000384522	0.01672		LOC101907688	97.7385	1.99428	0.643873	3.09731	0.00195285	0.0497906
ISG12(B)	30.3114	-8.89835	1.62792	-5.46608	4.60093e-08	1.20634e-05		LGR6	65.9694	2.07324	0.627022	3.30649	0.000944743	0.0311573
LYVE1	41.5949	-8.89334	1.52545	-5.82999	5.5431e-09	2.02866e-06		DNAH12	152.229	2.10034	0.655497	3.20419	0.00135441	0.0393219
NOG	58.4759	-8.84223	1.60917	-5.49489	3.90945e-08	1.05657e-05		DNALI1	85.8431	2.10383	0.653431	3.21966	0.00128343	0.037829
TNXB	48.2766	-8.78755	1.48576	-5.91454	3.32812e-09	1.29922e-06		MARCH10	156.482	2.15341	0.62675	3.43583	0.000590736	0.0221268
CLCA3	213.812	-8.74389	1.53635	-5.69135	1.26042e-08	4.10032e-06		KRT34	126.941	2.15553	0.686388	3.14039	0.00168723	0.0449084
XCL2	27.778	-8.74078	1.95928	-4.46122	8.14962e-06	0.000872953		LOC100297779	122.831	2.16979	0.535352	4.05302	5.05614e-05	0.00376361
CREB3L1	278.386	-8.7395	2.08652	-4.18855	2.8074e-05	0.00231538		LOC515676	922.004	2.17658	0.553055	3.93556	8.30046e-05	0.00560824
PTGFR	26.9586	-8.72979	2.79398	-3.1245	0.00178108	0.0467686		DMKN	55.0439	2.19082	0.634941	3.45043	0.000559693	0.0213466
RTL9	36.498	-8.71942	2.44433	-3.5672	0.000360817	0.0160468		CDH26	86.5022	2.19199	0.67343	3.25497	0.00113406	0.035198
LOC616695	27.6528	-8.71588	2.75424	-3.16453	0.00155334	0.0429724		TAF7L	209.171	2.22658	0.69415	3.20763	0.00133831	0.0389886
TGM1	25.8604	-8.66895	1.96159	-4.41935	9.89987e-06	0.0010257		LOC112449247	115.895	2.22863	0.57486	3.87682	0.00010583	0.00663967
MT1A	53.604	-8.58212	1.66383	-5.15804	2.49543e-07	4.51929e-05		ANO2	158.084	2.24745	0.720384	3.1198	0.00180975	0.0473799
IL33	32.9743	-8.54759	1.50784	-5.66876	1.43838e-08	4.59418e-06		CNTN5	41.6789	2.29323	0.642559	3.5689	0.000358484	0.0160468
WDR93	35.1178	-8.50679	1.67441	-5.08047	3.76507e-07	6.42145e-05		RAB37	125.147	2.29588	0.652608	3.518	0.000434806	0.0182733
F5	90.9993	-8.47439	1.88885	-4.48653	7.23928e-06	0.000804888		MYBPC3	138.453	2.29607	0.709915	3.23428	0.00121949	0.0367457
PLPPR4	135.977	-8.4727	1.44816	-5.85066	4.89634e-09	1.83008e-06		ZMYND12	25.6515	2.30651	0.722784	3.19114	0.0014171	0.0404128
CD44	23.6613	-8.45889	2.19191	-3.85915	0.000113782	0.0069403		LOC112443343	44.9136	2.35925	0.710986	3.31828	0.000905747	0.0303072
ECSCR	28.2095	-8.41699	2.35136	-3.57962	0.000344095	0.0156194		JPH4	221.085	2.37315	0.665034	3.56846	0.000359082	0.0160468
LOC101902854	40.7271	-8.38294	1.52428	-5.4996	3.80661e-08	1.04485e-05		LOC100296695	176.751	2.40996	0.634146	3.80033	0.000144503	0.00837783
GABRB1	23.1861	-8.31468	2.57278	-3.23178	0.0012302	0.0370051		RNF223	86.0952	2.41193	0.740392	3.25764	0.00112341	0.0349291
RGS8	21.1459	-8.25325	2.62115	-3.14871	0.00163991	0.0439821		LOC781112	183.403	2.52654	0.557911	4.52857	5.93856e-06	0.000695484
KCNJ12	32.5949	-8.2498	1.90377	-4.3334	1.46824e-05	0.00137929		LOC112441509	991.179	2.54884	0.734414	3.47058	0.000519344	0.020274
PLA2G3	21.0245	-8.20587	2.58169	-3.17848	0.00148047	0.0416379		LOC781152	330.363	2.57468	0.687702	3.74388	0.000181198	0.00979415
MEOX2	18.4156	-8.15844	1.66005	-4.91457	8.89762e-07	0.000132461		MAPK12	58.7482	2.66408	0.827805	3.21825	0.00128975	0.0379516
CASP8	102.604	-8.13033	1.60919	-5.05243	4.36231e-07	7.16193e-05		ITGAM	983.408	2.87033	0.57131	5.02412	5.05733e-07	8.22612e-05
RCSD1	70.4881	-8.12539	1.45324	-5.59123	2.2547e-08	6.60137e-06		TMEM86B	120.449	2.87466	0.775173	3.70841	0.000208561	0.0109694
E2F8	142.486	-8.09372	1.15302	-7.01961	2.22496e-12	1.62858e-09		HIST1H1E-2	1226.56	2.95668	0.488219	6.05605	1.39506e-09	5.97732e-07
MARCH11	17.4004	-8.06119	2.08771	-3.86126	0.000112803	0.00692868		SLC27A3	177.372	2.96206	0.672811	4.40252	1.07001e-05	0.00108028
VGF	35.3779	-8.0205	1.89468	-4.23317	2.30415e-05	0.00201807		FERMT3	138.983	3.03244	0.840692	3.60708	0.000309666	0.0143533
SIGLEC15	19.0005	-8.0185	2.35162	-3.40978	0.000650154	0.023549		LOC112442601	29.5943	3.20098	0.605876	5.28322	1.26935e-07	2.68659e-05
PDGFRL	49.4206	-8.01522	1.40494	-5.70502	1.16329e-08	3.85574e-06		LOC107131750	17.2989	3.73054	1.20015	3.1084	0.00188104	0.0487379
CYBB	26.1089	-7.9557	2.48554	-3.2008	0.00137048	0.0395096		SLC25A41	14.7165	3.76114	1.15604	3.25347	0.00114005	0.0352593
PCDH7	1630.74	-7.95481	0.947689	-8.3939	4.70258e-17	1.37684e-13		LOC112442306	22.2202	4.60488	1.25753	3.66186	0.000250392	0.0123557
MGLL	94.786	-7.93959	1.5567	-5.10027	3.39165e-07	5.89912e-05		TAC1	21.8433	4.86411	1.55079	3.13654	0.00170954	0.0452285
PLCXD2	31.5689	-7.84704	1.61635	-4.8548	1.2051e-06	0.000170725		PTGIR	17.2327	5.08513	1.49997	3.39014	0.000698558	0.0249479
FAM155B	53.9605	-7.84689	1.51905	-5.16565	2.3961e-07	4.38461e-05		HECW1	18.0372	5.10031	1.43132	3.56336	0.000366142	0.0161752
GRIA2	63.1849	-7.81915	1.69662	-4.60866	4.05271e-06	0.000494402		CD300LF	32.4602	5.25335	1.48585	3.53559	0.000406859	0.0174324
PRR16	47.8232	-7.78217	1.41914	-5.48372	4.16474e-08	1.10852e-05		LOC104976262	16.6425	5.34832	1.61685	3.30786	0.000940122	0.0311573
CFI	28.3174	-7.7812	2.23274	-3.48505	0.000492053	0.0197773		SHD	81.0069	5.38529	1.59705	3.37202	0.000746178	0.0261118
HUNK	27.9321	-7.77254	2.49473	-3.11558	0.00183585	0.0477784		PTH2	9.49863	5.69534	1.83791	3.09882	0.00194295	0.0496413
PNPLA1	77.428	-7.75835	1.77001	-4.38323	1.16934e-05	0.00116055		ELFN2	27.4982	5.82459	1.77448	3.28243	0.00102917	0.0328432
LOC107131470	24.1318	-7.71663	2.01263	-3.83409	0.000126028	0.00758196		NRAP	59.693	6.0432	1.57285	3.84219	0.00012194	0.00736126
TICAM1	214.357	-7.67315	0.885452	-8.6658	4.48345e-18	1.96902e-14		MYL10	7.84521	6.44143	2.07835	3.0993	0.0019398	0.0496413
C3AR1	28.7743	-7.66573	2.21903	-3.45453	0.000551243	0.0211434		DNAH1	11.3658	7.60807	1.97127	3.85948	0.00011363	0.0069403
ERICH5	12.8994	-7.66538	2.15131	-3.56312	0.000366467	0.0161752		ASIC4	68.3512	7.62617	1.99087	3.83058	0.000127843	0.00763881
BATF	15.4725	-7.64842	2.10748	-3.62918	0.000284324	0.0135875		LOC112441811	18.4149	7.76156	2.09987	3.69622	0.000218834	0.01134
LOC112443434	402.455	-7.64234	0.991449	-7.70825	1.27553e-14	2.24072e-11		CYP3A24	17.4624	8.18307	2.48567	3.29209	0.000994445	0.0322164
FGF13	14.1009	-7.62887	2.32434	-3.28216	0.00103015	0.0328432		RAP1GAP2	22.9127	8.24341	2.3642	3.48677	0.000488889	0.0197432
ZNF488	20.7312	-7.53316	2.07603	-3.62865	0.000284912	0.0135875		DMRT1	22.5472	20.7502	3.16701	6.552	5.67716e-11	3.11658e-08
LOC101905153	26.4074	-7.50492	2.04206	-3.67517	0.000237687	0.0119298
NALCN	76.8855	-7.49429	1.39609	-5.36804	7.95971e-08	1.94206e-05
NTS	11.1466	-7.45567	2.07333	-3.59599	0.00032316	0.0148504
TMEM26	1357.52	-7.42819	1.81603	-4.09036	4.30708e-05	0.00333315
ST8SIA4	49.0279	-7.41401	1.35826	-5.45847	4.80265e-08	1.24071e-05
GATA3	18.9285	-7.3768	2.24098	-3.29178	0.000995562	0.0322164
CNGA2	19.1349	-7.35212	2.02702	-3.62706	0.000286662	0.0136103
NEXN	237.035	-7.33113	1.35801	-5.39844	6.72212e-08	1.6632e-05
APOA4	14.4052	-7.32561	1.98404	-3.69226	0.000222266	0.0114503
TSSK6	10.979	-7.30623	1.86184	-3.9242	8.70183e-05	0.00581236
CA13	9.75094	-7.26267	2.2137	-3.28079	0.00103518	0.0329437
PTGIS	163.074	-7.2278	1.12565	-6.42102	1.35367e-10	7.20602e-08
CASP4	22.8961	-7.17573	1.90713	-3.76258	0.000168168	0.00928994
CIDEB	17.4786	-7.15385	1.71089	-4.18136	2.89772e-05	0.00237871
LOC100848407	38.3094	-7.09882	1.43538	-4.9456	7.59113e-07	0.000113977
MANSC4	18.3686	-7.06713	1.84707	-3.82612	0.000130178	0.00772583
KRT8	34939.4	-7.0616	1.32905	-5.31328	1.07672e-07	2.39426e-05
EHD2	997.275	-7.04931	0.901802	-7.81691	5.41373e-15	1.0567e-11
RGS17	90.7018	-7.04532	1.38778	-5.07666	3.84122e-07	6.48834e-05
RASSF5	25.1643	-7.03947	1.86545	-3.7736	0.000160908	0.00903088
MKI67	388.362	-7.01421	1.24205	-5.64728	1.63011e-08	5.02388e-06
GABRG1	28.4943	-6.98717	1.58478	-4.40892	1.03886e-05	0.00106103
S1PR1	138.256	-6.94892	1.32258	-5.25408	1.48766e-07	3.07455e-05
ST6GALNAC3	11.8861	-6.94344	2.09995	-3.30649	0.000944742	0.0311573
TRIM9	24.8626	-6.94278	1.677	-4.14	3.47305e-05	0.00277323
CDH2	3834.16	-6.91787	0.83463	-8.28854	1.14646e-16	2.87712e-13
VWA3B	18.8551	-6.90869	2.12966	-3.24404	0.00117848	0.0360528
HSD3B1	4416.76	-6.90731	0.810238	-8.52503	1.52769e-17	5.36737e-14
LOC104974316	7.433	-6.84795	2.18286	-3.13715	0.00170599	0.0452285
DMTN	100.392	-6.79278	1.75121	-3.8789	0.000104931	0.00660692
APEG3	10.1121	-6.76295	2.09584	-3.22684	0.00125164	0.0374428
NIPAL1	75.9204	-6.75137	1.2188	-5.53936	3.03582e-08	8.60166e-06
HSD11B1	15.7927	-6.7124	1.87282	-3.58412	0.000338219	0.0154324
SYT6	31.3852	-6.69259	2.12461	-3.15003	0.00163255	0.0439188
SELPLG	22.865	-6.68639	1.92959	-3.46518	0.000529878	0.0204893
FKBPL	47.0892	-6.64063	1.3701	-4.84684	1.25446e-06	0.000176296
ALDH8A1	8.83068	-6.63947	2.08794	-3.17991	0.00147321	0.0415407
RUNX2	599.598	-6.59602	1.27149	-5.18762	2.12993e-07	4.06701e-05
RAC2	10.3939	-6.59018	2.07846	-3.1707	0.00152074	0.0424044
MOB3C	142.947	-6.57433	1.16081	-5.66358	1.48251e-08	4.65057e-06
SAMD9	28.3605	-6.56919	1.73939	-3.77672	0.000158909	0.00894728
RNF165	35.9666	-6.51385	1.34912	-4.82822	1.37762e-06	0.000192068
PON3	20.3745	-6.46845	1.57753	-4.10037	4.12492e-05	0.00322056
LOC101909384	21.6303	-6.46708	1.51608	-4.26566	1.99315e-05	0.00177734
C11H2orf81	20.0724	-6.4472	1.95421	-3.29914	0.000969823	0.0316671
LUM	2728.13	-6.44166	0.70761	-9.10341	8.75413e-20	7.68919e-16
ALDH1L1	73.7898	-6.44076	1.7514	-3.67748	0.000235546	0.0118563
PLAT	11025.4	-6.41919	0.88885	-7.22191	5.12639e-13	6.00369e-10
GLIPR1	32.3304	-6.40046	1.55903	-4.1054	4.03619e-05	0.00316535
CD80	9.67307	-6.36591	1.92644	-3.3045	0.000951456	0.0312415
BOLA-DRA	158.17	-6.36371	1.7118	-3.71756	0.000201156	0.0106759
IRF5	73.3986	-6.34833	1.58484	-4.00566	6.18455e-05	0.00434576
FN1	2873.44	-6.33596	1.27353	-4.9751	6.52134e-07	0.000100492
TMEM202	21.0233	-6.26694	1.64682	-3.80548	0.00014153	0.00823264
C1QTNF3	147.614	-6.23753	0.931596	-6.69553	2.1489e-11	1.34821e-08
ARNTL2	17.4429	-6.21914	1.83735	-3.38483	0.000712212	0.0252756
COL1A2	17687.7	-6.19395	0.835096	-7.41706	1.19752e-13	1.61822e-10
KRT2	120.014	-6.18238	1.68016	-3.67963	0.000233572	0.0118563
SLC2A11	31.5093	-6.17668	1.44355	-4.27883	1.8788e-05	0.0017101
THBS2	4589.87	-6.15885	1.28337	-4.79895	1.59499e-06	0.0002189
NRGN	14.9584	-6.09702	1.73511	-3.5139	0.000441579	0.0184475
RASAL1	101.082	-6.0862	0.883682	-6.88732	5.68549e-12	3.99508e-09
SLC17A5	10796.6	-6.08466	0.744967	-8.16768	3.14364e-16	6.90303e-13
RAB17	240.917	-6.00977	0.938138	-6.40606	1.49325e-10	7.71526e-08
BCO2	19.3697	-5.97557	1.55258	-3.8488	0.0001187	0.00719035
COL12A1	639.277	-5.96928	1.29462	-4.61083	4.01072e-06	0.000492701
CCDC80	6288.29	-5.84026	1.15374	-5.06201	4.14851e-07	6.87517e-05
KRT18	4617.47	-5.77818	1.25312	-4.61105	4.00638e-06	0.000492701
ARSE	24.6855	-5.72937	1.5998	-3.58131	0.000341876	0.0155589
TMEM71	13.2496	-5.70123	1.53331	-3.71825	0.000200611	0.0106759
LTC4S	123.273	-5.67991	1.4363	-3.95453	7.66842e-05	0.00528279
ACTC1	12.1332	-5.53337	1.65718	-3.33903	0.000840709	0.0287329
TMEM140	51.7477	-5.48503	1.05036	-5.22207	1.76933e-07	3.55444e-05
ISLR	142.575	-5.473	1.2995	-4.21163	2.53531e-05	0.00214124
COL5A1	1573.85	-5.46923	1.03132	-5.30313	1.13833e-07	2.49523e-05
LOC616063	31.4399	-5.44931	1.28768	-4.23187	2.31757e-05	0.00201807
COL6A3	64.2772	-5.43188	1.55657	-3.48963	0.000483681	0.0195983
PKD2L1	82.3713	-5.38895	1.669	-3.22885	0.00124287	0.0372587
PI3	17.397	-5.32984	1.5071	-3.53649	0.000405484	0.017416
PDGFRA	2376.73	-5.3265	1.18193	-4.50662	6.58692e-06	0.000752431
SLC38A3	25.392	-5.28937	1.51354	-3.4947	0.000474592	0.0193085
WSCD1	89.3352	-5.26095	1.33775	-3.93268	8.40039e-05	0.00565401
CCND1	69.4447	-5.23523	1.45605	-3.5955	0.000323771	0.0148504
WDFY4	339.361	-5.22823	1.3241	-3.94853	7.86315e-05	0.00535395
FSTL3	2444.08	-5.2179	1.00409	-5.19666	2.02898e-07	3.91682e-05
PCDH11X	254.612	-5.20363	0.973878	-5.34321	9.13153e-08	2.05659e-05
SEMA3F	130.334	-5.16594	1.27027	-4.06682	4.76593e-05	0.00359327
NT5E	4218.19	-5.14265	0.983814	-5.22726	1.72045e-07	3.51432e-05
SERPINB8	237.146	-5.11123	1.21974	-4.19043	2.78426e-05	0.0023095
LOC104972409	14.5013	-5.08854	1.48716	-3.42165	0.000622422	0.0230191
ABHD12B	31.9146	-5.05908	1.34405	-3.76405	0.000167186	0.00926485
KCNJ16	129.281	-5.04061	0.734087	-6.8665	6.57959e-12	4.44552e-09
MXRA5	651.065	-5.03451	0.879582	-5.72375	1.04201e-08	3.58921e-06
CRMP1	381.896	-5.03064	1.16594	-4.31466	1.59852e-05	0.00148578
TAGLN2	4111.9	-5.0032	0.904807	-5.52958	3.20995e-08	8.95066e-06
LOC618409	27.2138	-4.9939	1.45828	-3.42452	0.000615888	0.0228255
LOC112446760	17.7847	-4.97807	1.53254	-3.24825	0.00116118	0.0357239
LOC511937	133.932	-4.96071	1.26488	-3.92189	8.7856e-05	0.00582403
EFR3B	287.297	-4.93996	1.41964	-3.47974	0.000501902	0.0200384
TOP2A	1107.44	-4.87757	0.689579	-7.07326	1.51331e-12	1.26592e-09
AIRN	27.7393	-4.83374	1.22357	-3.95051	7.79843e-05	0.00533055
SMOC2	2272.83	-4.82058	0.901273	-5.34864	8.86177e-08	2.05109e-05
TRIM35	255.848	-4.79872	1.42229	-3.37394	0.000741005	0.0259828
LOC112442623	21.956	-4.74728	1.35406	-3.50597	0.000454943	0.0187166
DAPK1	634.711	-4.72643	1.08055	-4.3741	1.21937e-05	0.00119949
ACTG2	215.112	-4.71208	1.51759	-3.10497	0.001903	0.0490895
ARTN	32.8735	-4.70103	1.32508	-3.54774	0.000388548	0.0168119
SPARC	55677.5	-4.6758	0.707304	-6.61074	3.82416e-11	2.2393e-08
OLR1	581.781	-4.67126	1.47409	-3.16892	0.00153009	0.0425975
LOC112445915	74.4211	-4.6516	1.42215	-3.27081	0.00107239	0.0337206
PLOD2	8214.2	-4.63007	0.698592	-6.62772	3.40916e-11	2.06513e-08
CFAP100	21.0246	-4.61839	1.20761	-3.82441	0.000131088	0.00775358
CRABP2	2294.4	-4.59248	0.858945	-5.34666	8.95928e-08	2.05109e-05
FOLH1B	58.6771	-4.56629	0.911316	-5.01065	5.42461e-07	8.6631e-05
RAB33A	13.5887	-4.55379	1.27651	-3.56736	0.00036059	0.0160468
SEL1L3	707.89	-4.55086	1.05008	-4.33381	1.46551e-05	0.00137929
ITGAV	35693.8	-4.5029	0.878091	-5.12805	2.9276e-07	5.19486e-05
COL3A1	5175.32	-4.50133	0.766219	-5.87473	4.23534e-09	1.61744e-06
ERMAP	57.5219	-4.43725	1.10028	-4.03283	5.51101e-05	0.0040134
C5AR2	71.8917	-4.33424	0.892697	-4.85522	1.20254e-06	0.000170725
SPP1	945.257	-4.33205	0.749621	-5.77898	7.51542e-09	2.64047e-06
MASP1	47.627	-4.30945	0.825753	-5.21881	1.80079e-07	3.55444e-05
LOC104974214	279.647	-4.30426	1.32291	-3.25364	0.00113936	0.0352593
CDC42EP1	627.451	-4.29415	0.561935	-7.64173	2.14327e-14	3.4228e-11
SUSD1	60.3357	-4.29117	1.26295	-3.39773	0.000679486	0.0243603
B3GNT8	194.405	-4.28268	1.15586	-3.7052	0.000211224	0.0110434
SUCNR1	91.8785	-4.26365	0.794653	-5.36543	8.0758e-08	1.94339e-05
ANXA1	3375.91	-4.25775	0.822517	-5.17649	2.26099e-07	4.25448e-05
LXN	404.133	-4.24407	0.845877	-5.01736	5.23869e-07	8.44294e-05
FLRT2	742.994	-4.24237	1.32505	-3.20166	0.0013664	0.0394794
TGFB1	119.255	-4.23809	1.17138	-3.61803	0.000296852	0.014056
TSPAN9	30.1235	-4.22979	1.08077	-3.91368	9.09019e-05	0.00595849
GFPT2	1284.22	-4.22808	0.989614	-4.27246	1.9333e-05	0.00174569
TAGLN	745.129	-4.19967	1.34715	-3.11744	0.00182428	0.0475915
CPNE8	53.1767	-4.18703	1.29799	-3.22577	0.00125636	0.0374428
LGALS1	1368.58	-4.18584	0.559057	-7.48732	7.02928e-14	1.02903e-10
SUSD5	36.3535	-4.18257	1.1765	-3.5551	0.000377828	0.0165519
MMP2	1362.96	-4.17798	1.21318	-3.44381	0.00057358	0.021727
CREB5	116.006	-4.16883	1.14096	-3.6538	0.000258391	0.0126088
RIMS2	143.306	-4.16439	0.882837	-4.71705	2.39284e-06	0.000316053
SERPINB5	75.315	-4.13643	0.977514	-4.23158	2.32055e-05	0.00201807
APOA1	4130.03	-4.12882	0.857038	-4.81754	1.45335e-06	0.000201032
ADGRL4	232.044	-4.12575	1.04569	-3.94548	7.96396e-05	0.00540165
LRFN4	45.1428	-4.11534	0.987641	-4.16683	3.08859e-05	0.00252359
ZNF469	51.1341	-4.1095	1.09351	-3.75806	0.000171234	0.00940019
SEMA6D	648.833	-4.08439	0.881029	-4.63593	3.5533e-06	0.000445863
CDH11	700.587	-4.08061	1.14724	-3.5569	0.000375262	0.0164806
LPP	1550.9	-4.06627	0.663053	-6.13266	8.64243e-10	3.89286e-07
LOC782961	233.735	-4.03725	1.07974	-3.73909	0.000184685	0.00995201
ADAM22	34.4332	-4.00263	0.787398	-5.08336	3.70816e-07	6.3864e-05
CD109	1018.68	-3.99135	0.764506	-5.22083	1.78125e-07	3.55444e-05
STAR	8061.61	-3.98946	0.959188	-4.1592	3.1936e-05	0.00258534
LOC112444770	72.7442	-3.97725	0.890966	-4.46397	8.04538e-06	0.000867075
NDP	164.267	-3.90401	1.12447	-3.47187	0.000516852	0.020244
LOC104975890	64.2158	-3.88382	0.79351	-4.89448	9.85663e-07	0.000145505
CADM4	199.905	-3.88354	1.07038	-3.6282	0.00028541	0.0135875
MT2A	235.587	-3.80246	0.939574	-4.047	5.18777e-05	0.00382914
PRR5	1007.17	-3.79042	0.945499	-4.00891	6.09996e-05	0.00431339
PRKX	991.832	-3.77809	0.861355	-4.38621	1.1534e-05	0.00115124
TUBB3	978.814	-3.74838	1.20436	-3.11236	0.00185599	0.0481597
RAB27B	204.162	-3.7151	0.661759	-5.61398	1.97724e-08	5.88714e-06
GGTA1	189.742	-3.69043	1.12408	-3.28306	0.00102687	0.0328432
ANXA6	2281.51	-3.67374	0.706722	-5.19828	2.01138e-07	3.91682e-05
S100A11	5772.75	-3.59845	0.570816	-6.30404	2.89995e-10	1.37685e-07
AR	35.3068	-3.56995	0.825612	-4.32401	1.53221e-05	0.00143172
CAPG	594.013	-3.56564	1.01009	-3.53002	0.000415535	0.0176322
MGAT3	25.6063	-3.55357	0.951061	-3.73643	0.000186655	0.0100274
HHIPL1	1523.81	-3.54402	0.888547	-3.98856	6.64761e-05	0.00463407
BMP2	1125.65	-3.53899	0.842468	-4.20074	2.66043e-05	0.00223616
CSTB	129.741	-3.5294	1.08179	-3.26255	0.00110415	0.0344523
ZSWIM4	475.689	-3.52547	0.910624	-3.87148	0.000108175	0.00673871
COL7A1	45.9556	-3.47348	1.12046	-3.10005	0.0019349	0.0496413
GPRC5B	329.517	-3.46178	0.735048	-4.70959	2.48214e-06	0.000325401
GPC1	3351.54	-3.41029	0.683899	-4.98654	6.1471e-07	9.55629e-05
GALNT10	198.849	-3.40604	0.603871	-5.64034	1.69716e-08	5.14034e-06
MICAL1	889.279	-3.3982	0.75486	-4.50176	6.73941e-06	0.000756993
C16H1orf21	411.662	-3.39309	0.770265	-4.40509	1.05738e-05	0.0010737
KIAA0040	212.787	-3.37773	0.713111	-4.73662	2.17316e-06	0.000293661
SPHK1	643.752	-3.36351	0.796788	-4.22134	2.42854e-05	0.00208108
FAM49A	352.979	-3.33514	0.952675	-3.50081	0.000463845	0.0190091
PYGL	4956.23	-3.32967	0.643388	-5.17521	2.27655e-07	4.25448e-05
LOC518495	42.5765	-3.32754	1.05233	-3.16207	0.00156654	0.0429756
NAV1	204.796	-3.32534	0.904235	-3.67752	0.000235516	0.0118563
GALNT16	1188.14	-3.27668	0.868657	-3.77211	0.00016187	0.00905595
LOC101902468	32.0436	-3.27309	0.99914	-3.2759	0.00105324	0.0334051
LOC104972545	2164.46	-3.25681	0.608351	-5.3535	8.62674e-08	2.04792e-05
HTRA1	5109.52	-3.24634	0.634973	-5.11257	3.17811e-07	5.58299e-05
FAT1	676.123	-3.22854	0.879841	-3.66945	0.00024307	0.0121283
PLPP7	2697.2	-3.22326	0.762987	-4.22453	2.39436e-05	0.00207201
APOE	1027.47	-3.20458	0.867911	-3.69229	0.000222245	0.0114503
NCAM1	1910.37	-3.19846	0.985221	-3.24644	0.00116857	0.0358886
MAF	148.519	-3.19436	0.967035	-3.30325	0.000955717	0.0313229
TIMP1	7269.77	-3.18571	0.655634	-4.85897	1.17995e-06	0.000169903
ANXA2	8876.35	-3.13815	0.655349	-4.78851	1.68022e-06	0.00022881
AFAP1	266.48	-3.13405	0.901771	-3.47544	0.000510012	0.0201788
METTL4	60.7228	-3.12513	0.6935	-4.50632	6.59614e-06	0.000752431
COL1A1	2159.09	-3.11567	0.587731	-5.30119	1.15053e-07	2.49523e-05
P3H2	1031.3	-3.11228	0.946608	-3.28783	0.00100964	0.032484
CEMIP2	355.615	-3.10356	0.903729	-3.43418	0.000594355	0.022215
TBC1D4	594.384	-3.09511	0.797419	-3.88141	0.000103852	0.0065625
DOK5	194.218	-3.06966	0.727565	-4.21908	2.45298e-05	0.00209182
FHL3	1533.65	-3.06819	0.946008	-3.2433	0.00118154	0.0360528
ATP13A3	1343.57	-3.0647	0.75432	-4.06287	4.84726e-05	0.00363897
GNPTAB	1262.84	-3.05756	0.666288	-4.58894	4.45493e-06	0.000534187
C21H14orf132	337.033	-3.03408	0.809089	-3.75	0.000176837	0.00964208
CLIP2	378.504	-3.02954	0.792842	-3.82111	0.00013285	0.00780529
RENBP	241.282	-3.02784	0.88728	-3.4125	0.000643703	0.0234747
TMEM176B	7253.95	-3.02048	0.695048	-4.34571	1.38825e-05	0.00131824
TAX1BP3	1502.45	-3.01192	0.608862	-4.9468	7.54422e-07	0.000113977
AMMECR1	649.196	-3.00412	0.865204	-3.47215	0.000516299	0.020244
MLLT11	887.458	-2.9831	0.636829	-4.68431	2.80905e-06	0.000362843
CCNF	406.024	-2.9827	0.701964	-4.24908	2.14651e-05	0.00189486
TTYH3	929.991	-2.97427	0.648238	-4.58824	4.47006e-06	0.000534187
PROS1	4075.01	-2.91676	0.627646	-4.64714	3.36562e-06	0.000425352
LTF	691.172	-2.91216	0.868144	-3.35447	0.000795178	0.0276612
CLDN5	1682.31	-2.90977	0.923592	-3.15049	0.00162999	0.0439172
SPON2	276.628	-2.90405	0.791559	-3.66878	0.000243712	0.0121283
MERTK	1713.61	-2.89234	0.689179	-4.1968	2.70718e-05	0.00226462
LOC751788	62.3171	-2.8603	0.641419	-4.45933	8.2215e-06	0.000875316
APP	1630.83	-2.85203	0.667796	-4.2708	1.94771e-05	0.00174569
HEBP2	156.506	-2.84836	0.687858	-4.14091	3.45928e-05	0.00277323
DNASE1L1	565.902	-2.83575	0.633888	-4.47357	7.6923e-06	0.000837541
CYP11A1	9065.26	-2.83079	0.658666	-4.29777	1.72523e-05	0.0015785
DCBLD2	2617.4	-2.83037	0.763632	-3.70646	0.000210176	0.0110214
TUBB	8350.15	-2.82602	0.639548	-4.41878	9.92594e-06	0.0010257
PPIC	563.297	-2.81572	0.654871	-4.29966	1.71063e-05	0.00157333
CTSK	1291.12	-2.79773	0.737796	-3.79201	0.000149431	0.00852133
MANSC1	239.7	-2.7934	0.671228	-4.16162	3.15991e-05	0.00256992
AMDHD1	65.7796	-2.79106	0.882315	-3.16333	0.00155973	0.0429756
EIF2AK2	849.651	-2.78971	0.521829	-5.34603	8.99039e-08	2.05109e-05
LMNB1	762.748	-2.78428	0.716072	-3.88827	0.000100961	0.00644939
PDE1B	432.712	-2.77401	0.754162	-3.67827	0.000234823	0.0118563
TMEM44	118.341	-2.7607	0.87726	-3.14696	0.00164978	0.0441761
PCDHB11	82.99	-2.75747	0.850244	-3.24316	0.00118213	0.0360528
KAT2B	162.881	-2.75386	0.814466	-3.38119	0.000721723	0.0254588
LOC509283	541.344	-2.75054	0.798724	-3.44367	0.00057388	0.021727
DYRK2	377.59	-2.74452	0.61294	-4.47764	7.54744e-06	0.000828661
ABRACL	204.547	-2.74106	0.826972	-3.31457	0.000917833	0.0305371
P3H1	3220.97	-2.70078	0.584264	-4.62254	3.79073e-06	0.000472282
DDAH1	518.086	-2.69435	0.607339	-4.43632	9.15105e-06	0.000962613
TRIM25	501.122	-2.69212	0.552096	-4.87618	1.08158e-06	0.000158334
HERC6	536.378	-2.67915	0.822391	-3.25775	0.00112299	0.0349291
CKAP4	5011.89	-2.66969	0.661699	-4.0346	5.46963e-05	0.00400354
LOC101907803	105.465	-2.66804	0.787201	-3.38928	0.000700759	0.02497
LGALS3BP	6412.95	-2.64819	0.48777	-5.42918	5.66122e-08	1.44131e-05
ITGB3	454.666	-2.64621	0.421778	-6.27393	3.52052e-10	1.6275e-07
TGM2	1451.28	-2.62826	0.639594	-4.10926	3.96929e-05	0.00312684
HSPG2	4829.6	-2.60846	0.525572	-4.96308	6.9384e-07	0.000105989
GPR155	462.549	-2.60003	0.709822	-3.66292	0.000249352	0.0123391
GRID1	359.229	-2.578	0.764093	-3.37394	0.000741013	0.0259828
CRAT	1282.84	-2.57179	0.75401	-3.41082	0.000647681	0.023549
ST3GAL1	385.919	-2.54627	0.724803	-3.51306	0.000442979	0.0184475
ANKIB1	415.837	-2.5449	0.80516	-3.16073	0.00157373	0.0429756
SERPINE2	15863.5	-2.53942	0.808155	-3.14224	0.00167662	0.0446938
GNG2	2399.72	-2.53099	0.576702	-4.38874	1.1401e-05	0.00114446
TMEM176A	3777.09	-2.52819	0.666732	-3.79191	0.000149496	0.00852133
LRRFIP1	1595.75	-2.52612	0.794801	-3.1783	0.0014814	0.0416379
PLEC	1836.53	-2.51965	0.576106	-4.37359	1.22223e-05	0.00119949
BAK1	461.503	-2.50757	0.614299	-4.082	4.46502e-05	0.00341031
DCHS1	502.394	-2.50442	0.703079	-3.56208	0.000367934	0.0161992
COLGALT1	3336.47	-2.50235	0.652847	-3.83298	0.0001266	0.00759041
NNT	2333.97	-2.49356	0.625104	-3.98903	6.63431e-05	0.00463407
ANAPC1	873.391	-2.48912	0.570019	-4.36672	1.26126e-05	0.0012174
COL4A1	5056.25	-2.48439	0.561641	-4.42345	9.71383e-06	0.00101573
SPSB1	3830.74	-2.47307	0.755061	-3.27532	0.00105542	0.0334064
CA2	1301.03	-2.46572	0.73223	-3.36741	0.000758769	0.0264996
CMTM3	2357.62	-2.46015	0.58712	-4.1902	2.78712e-05	0.0023095
PDGFC	3816.29	-2.45054	0.685946	-3.57249	0.000353601	0.0159661
FAM126A	773.663	-2.43782	0.629176	-3.87462	0.000106792	0.00667618
TRIOBP	847.994	-2.43766	0.517922	-4.70661	2.51869e-06	0.000327747
ACTR3	6517.45	-2.43669	0.639529	-3.81013	0.000138896	0.00810629
VPS36	923.511	-2.43343	0.595152	-4.08876	4.33684e-05	0.00334146
EXTL2	645.398	-2.41011	0.759195	-3.17456	0.00150062	0.0421107
MDK	514.864	-2.40399	0.684565	-3.5117	0.000445252	0.0184475
TUBA1A	22825.1	-2.40269	0.659396	-3.64377	0.000268674	0.0130742
DBN1	3037.2	-2.40091	0.627357	-3.82702	0.000129704	0.00772378
EFHD2	64.1187	-2.40053	0.595603	-4.03042	5.56764e-05	0.00402497
USP32	528.678	-2.39585	0.758979	-3.15667	0.00159582	0.0434022
GLB1	1639.67	-2.37646	0.653691	-3.63545	0.000277496	0.0133922
FLNA	9881.53	-2.37065	0.600059	-3.9507	7.79245e-05	0.00533055
PVR	1050.17	-2.36962	0.749704	-3.16074	0.00157368	0.0429756
LOC533307	2046.58	-2.36948	0.605876	-3.91082	9.19815e-05	0.00598387
TPM4	8566.51	-2.36522	0.695001	-3.40319	0.000666033	0.0239268
CAST	2336.15	-2.35937	0.526501	-4.48123	7.42133e-06	0.00081994
DZIP1	389.073	-2.3581	0.45864	-5.14149	2.72565e-07	4.88586e-05
STBD1	1531.87	-2.34958	0.713893	-3.29122	0.000997538	0.0322164
TNFAIP8L1	513.902	-2.3423	0.515578	-4.54305	5.54451e-06	0.00065811
LIMD1	270.016	-2.33989	0.695895	-3.36242	0.000772621	0.0269298
FBLIM1	402.691	-2.33721	0.714671	-3.27033	0.00107422	0.0337206
AIF1L	330.636	-2.33164	0.572697	-4.07133	4.67447e-05	0.00355483
GSN	19947.1	-2.32782	0.540116	-4.30986	1.63361e-05	0.0015104
ARHGAP31	2361.34	-2.3278	0.655224	-3.55268	0.000381334	0.0166226
GAS2L1	1988.43	-2.32714	0.663564	-3.50703	0.000453135	0.018686
SEPT9	1286.68	-2.32497	0.526984	-4.41184	1.02495e-05	0.00105294
PTPN12	277.312	-2.31916	0.624914	-3.71116	0.000206309	0.0108836
PKM	28739.5	-2.31514	0.593774	-3.89904	9.65764e-05	0.00619182
GUSB	1196.41	-2.30658	0.557297	-4.13888	3.49011e-05	0.00277424
FBLN1	1073.72	-2.30607	0.709201	-3.25165	0.00114738	0.0354237
S100A10	3139.73	-2.30301	0.638077	-3.60929	0.000307032	0.0142942
PAPSS2	5793.95	-2.2935	0.62158	-3.68979	0.000224437	0.0114862
DOCK7	1621.51	-2.29072	0.659852	-3.47157	0.000517422	0.020244
FKBP10	2641.2	-2.28809	0.683943	-3.34545	0.000821506	0.0282415
RRAS	299.653	-2.28809	0.613566	-3.72917	0.000192112	0.0102891
CPT1A	1532.65	-2.28756	0.585413	-3.9076	9.32192e-05	0.00602052
GREB1	947.466	-2.27974	0.686604	-3.32031	0.000899164	0.0302289
CRIP1	762.876	-2.27848	0.565089	-4.03207	5.52879e-05	0.0040134
TXNDC5	6366.68	-2.2678	0.646424	-3.50823	0.000451098	0.0186457
ANKS6	361.812	-2.25491	0.561124	-4.01855	5.85566e-05	0.00419863
ZNF646	102.689	-2.24677	0.691441	-3.2494	0.0011565	0.0356425
PCSK7	823.973	-2.24515	0.663749	-3.38253	0.000718224	0.0254376
LARGE1	1448.93	-2.24396	0.692405	-3.24082	0.00119187	0.0362043
STK38L	2100.93	-2.23705	0.717656	-3.11717	0.00182596	0.0475915
CAPN2	6690.86	-2.22986	0.556302	-4.00837	6.11394e-05	0.00431339
IRF3	869.235	-2.21874	0.574279	-3.86352	0.000111763	0.00688891
MAN1B1	1999.76	-2.2179	0.571048	-3.88391	0.00010279	0.00651881
TTF2	773.517	-2.2177	0.469007	-4.72851	2.26169e-06	0.000303291
KPNB1	310.529	-2.21753	0.443653	-4.99835	5.78229e-07	9.06942e-05
PARP14	364.885	-2.21145	0.551098	-4.0128	6.0003e-05	0.00428485
ATP7B	234.393	-2.20591	0.688539	-3.20376	0.00135647	0.0393219
PGK1	7679.39	-2.20224	0.541366	-4.06794	4.74316e-05	0.00359151
CD9	3089.12	-2.18715	0.500239	-4.3722	1.23e-05	0.00120041
SERAC1	152.15	-2.18604	0.512949	-4.26171	2.02867e-05	0.00179989
NAGA	2557.77	-2.17892	0.517074	-4.21395	2.50941e-05	0.00212961
C1QTNF1	716.903	-2.17564	0.557881	-3.89983	9.62617e-05	0.00619182
ILK	2101.42	-2.17376	0.573361	-3.79125	0.000149889	0.00852133
MYH9	1283.71	-2.17355	0.636657	-3.41401	0.000640137	0.0234277
PQLC2	796.152	-2.16755	0.571563	-3.79231	0.00014925	0.00852133
PLXDC2	5798.54	-2.16305	0.667287	-3.24156	0.00118878	0.0361928
FECH	454.2	-2.15083	0.568875	-3.78084	0.000156299	0.00885459
PPP3CA	1004.82	-2.14988	0.630031	-3.41233	0.000644095	0.0234747
JAM2	1050.28	-2.14921	0.509013	-4.22231	2.4181e-05	0.00208108
SBNO2	570.342	-2.14813	0.641876	-3.34664	0.000817959	0.0281747
ENG	263.674	-2.14452	0.607289	-3.5313	0.000413525	0.0175893
ZC3H12B	65.511	-2.13987	0.592797	-3.60979	0.000306448	0.0142942
ARHGEF2	838.83	-2.13107	0.678928	-3.13888	0.00169596	0.0450724
TSPO	1752.45	-2.11836	0.633858	-3.34201	0.000831748	0.0284821
ST3GAL5	1197.65	-2.11528	0.600475	-3.52267	0.000427221	0.0180408
NES	3477.8	-2.1116	0.613668	-3.44095	0.000579683	0.0218605
GSTO1	512.203	-2.11065	0.617748	-3.41669	0.000633884	0.0232959
SYNC	454.228	-2.1104	0.624753	-3.37798	0.000730203	0.0257064
LAMB1	5706.41	-2.09073	0.570032	-3.66773	0.00024471	0.0121436
TSPAN17	1866.29	-2.09055	0.600256	-3.48277	0.00049626	0.0198583
CAP1	5085.44	-2.08894	0.534245	-3.91007	9.22686e-05	0.00598387
IGFBP5	34838.7	-2.08319	0.508514	-4.09662	4.1923e-05	0.00325868
ABCA1	453.797	-2.08183	0.587289	-3.54481	0.000392898	0.0169168
PDIA6	21206.3	-2.07208	0.586545	-3.53269	0.000411362	0.0175398
PCOLCE2	1602.84	-2.06008	0.663214	-3.10621	0.00189499	0.0489549
MTHFD1L	810.742	-2.05093	0.594938	-3.4473	0.000566216	0.0215297
INTS7	1791.33	-2.04832	0.581172	-3.52447	0.000424335	0.0179621
EIF4EBP1	788.293	-2.04436	0.615759	-3.32006	0.000899965	0.0302289
KRCC1	388.777	-2.03074	0.559187	-3.63159	0.000281677	0.0135197
ZDHHC9	793.082	-2.0286	0.568875	-3.56599	0.000362486	0.0160803
KRI1	491.217	-2.01975	0.629407	-3.20898	0.00133206	0.0389355
ERGIC1	2256.95	-2.01142	0.584668	-3.44028	0.000581111	0.0218605
PLOD3	2833.11	-2.00163	0.5769	-3.46964	0.000521156	0.0202997
ZBTB24	272.073	-2.0004	0.603137	-3.31666	0.000911001	0.0303673
GPR107	135.592	-1.99611	0.556833	-3.58476	0.00033739	0.0154324
ITPK1	2999.15	-1.99565	0.632343	-3.15597	0.00159968	0.0434022
CBFB	3899.88	-1.99346	0.575351	-3.46477	0.000530689	0.0204893
HTT	695.361	-1.9844	0.621335	-3.19377	0.00140426	0.0401117
BACE1	589.714	-1.98439	0.549407	-3.61187	0.000303995	0.0142788
SETD5	840.793	-1.98363	0.49316	-4.02229	5.76362e-05	0.00414957
ATP8B2	107.568	-1.97931	0.4249	-4.6583	3.18835e-06	0.000405868
FLNB	1160.06	-1.96503	0.563686	-3.48603	0.000490252	0.0197529
MYO9B	359.474	-1.95726	0.52908	-3.69937	0.000216132	0.0112331
PTK7	4027.69	-1.95648	0.619992	-3.15565	0.00160142	0.0434022
VAT1	6449.54	-1.95112	0.546565	-3.56978	0.00035728	0.0160468
RASAL2	738.682	-1.95101	0.557337	-3.5006	0.000464218	0.0190091
HYAL1	304.182	-1.95004	0.370019	-5.27011	1.36339e-07	2.85126e-05
ATP7A	1128.32	-1.92714	0.601485	-3.20397	0.00135548	0.0393219
ACE2	90.7659	-1.92374	0.595371	-3.23116	0.00123287	0.0370221
PTPRF	706.366	-1.91152	0.578013	-3.30706	0.000942804	0.0311573
TNIK	848.271	-1.91095	0.488738	-3.90996	9.23111e-05	0.00598387
PHF20L1	967.386	-1.90138	0.501049	-3.7948	0.000147761	0.00852133
RIN2	1527.44	-1.8906	0.477883	-3.95619	7.61543e-05	0.00526694
PML	465.883	-1.88252	0.403548	-4.66492	3.08738e-06	0.000395883
KIAA2013	677.861	-1.87772	0.516381	-3.6363	0.00027658	0.0133848
TPRN	378.29	-1.87295	0.602884	-3.10666	0.00189217	0.0489539
MSN	4923.46	-1.86691	0.589786	-3.16541	0.00154866	0.0429106
LOC107131209	580.017	-1.86514	0.479849	-3.88692	0.000101522	0.00646174
GNL3L	1561.8	-1.86014	0.523458	-3.55355	0.000380066	0.0166085
ORAI3	482.983	-1.85178	0.546757	-3.38684	0.000707031	0.0251425
COL4A2	1532.06	-1.8479	0.502977	-3.67392	0.000238859	0.0119545
FBN1	934.255	-1.84582	0.564599	-3.26926	0.00107829	0.0337652
IQGAP1	5326.22	-1.84315	0.552762	-3.33443	0.00085475	0.0290996
PTMS	1295.38	-1.83984	0.407081	-4.51959	6.19587e-06	0.000716072
RDH13	281.225	-1.83626	0.488187	-3.76139	0.000168973	0.00930519
ANXA4	2585.96	-1.83175	0.560144	-3.27014	0.00107494	0.0337206
ADAR	850.906	-1.82355	0.352652	-5.17096	2.32899e-07	4.30667e-05
FBXL7	1313.51	-1.81545	0.487258	-3.72584	0.000194664	0.0103941
EIF4G1	2346.03	-1.81425	0.552538	-3.28348	0.00102534	0.0328432
RITA1	136.782	-1.81328	0.544354	-3.33106	0.000865144	0.0292269
ERAP1	767.138	-1.81249	0.498726	-3.63424	0.0002788	0.0134183
BTBD11	644.194	-1.81073	0.524259	-3.45389	0.000552556	0.0211476
PDLIM4	1113.53	-1.80673	0.572607	-3.15528	0.00160346	0.0434022
PHACTR2	131.545	-1.80378	0.570578	-3.16133	0.00157053	0.0429756
JARID2	514.208	-1.80094	0.528723	-3.40621	0.000658713	0.023761
CREB3	543.285	-1.80074	0.503658	-3.57533	0.000349792	0.0158371
ACTR1A	4242.23	-1.79952	0.471937	-3.81306	0.00013726	0.00803746
ADPGK	900.558	-1.79564	0.564678	-3.17994	0.00147306	0.0415407
RASSF4	323.593	-1.78767	0.561003	-3.18657	0.00143973	0.0409252
PHLDA3	907.591	-1.77447	0.479496	-3.70069	0.000215011	0.011208
NAT1	78.2082	-1.77031	0.546427	-3.23978	0.00119621	0.0362306
MORC4	264.682	-1.75749	0.51271	-3.42785	0.00060838	0.0226909
MYO1C	113.688	-1.74458	0.463204	-3.76633	0.000165665	0.0092096
AAK1	278.613	-1.73905	0.514309	-3.38134	0.000721345	0.0254588
TPM2	1579.15	-1.7327	0.37678	-4.59871	4.25108e-06	0.000515026
IGF2R	6127.54	-1.72772	0.53954	-3.20221	0.00136378	0.0394689
CPD	6358.16	-1.72589	0.493877	-3.49457	0.000474826	0.0193085
COMMD5	366.435	-1.72331	0.487713	-3.53346	0.000410161	0.0175312
VIM	32155.2	-1.71763	0.444509	-3.8641	0.0001115	0.00688891
RAP2C	314.95	-1.70964	0.510743	-3.34736	0.000815863	0.0281747
NIPA2	683.795	-1.68947	0.508509	-3.3224	0.000892482	0.0300926
ZBTB1	568.889	-1.68411	0.376531	-4.4727	7.72366e-06	0.000837541
UBAC1	802.964	-1.68385	0.492599	-3.41831	0.000630123	0.0232062
WASF2	614.747	-1.68067	0.504403	-3.33199	0.000862277	0.0292269
IDH3A	1479.43	-1.68014	0.524963	-3.20049	0.00137194	0.0395096
SEC23A	2622.28	-1.67993	0.53029	-3.16795	0.00153517	0.0426713
HDDC2	463.954	-1.67108	0.519906	-3.21419	0.00130814	0.0383001
CCT6A	4281.23	-1.67046	0.523777	-3.18926	0.00142637	0.040611
SLC39A9	923.212	-1.6659	0.455302	-3.65889	0.000253314	0.0124301
ABHD2	980.693	-1.66459	0.488179	-3.4098	0.000650107	0.023549
NREP	1312.57	-1.65583	0.439076	-3.77117	0.000162482	0.00906136
NLRX1	297.548	-1.65335	0.509646	-3.24411	0.0011782	0.0360528
ELOVL1	2729.33	-1.64343	0.516135	-3.1841	0.00145206	0.0412091
TMTC3	996.37	-1.63792	0.458562	-3.57186	0.000354459	0.0159661
SAMM50	1217.03	-1.63299	0.487771	-3.34786	0.000814384	0.0281747
TPI1	7555.63	-1.62081	0.50952	-3.18105	0.00146744	0.0415112
CCND2	1518.1	-1.6101	0.468218	-3.43878	0.000584333	0.0219337
KIAA0141	1799.51	-1.60628	0.508251	-3.16041	0.00157547	0.0429756
LPAR3	110.647	-1.58806	0.439109	-3.61655	0.000298555	0.0140987
GPR75	251.913	-1.56816	0.469984	-3.33662	0.000848038	0.0289272
NMI	389.933	-1.5649	0.399835	-3.91387	9.08294e-05	0.00595849
ZMIZ1	464.693	-1.55706	0.494848	-3.14654	0.00165217	0.0441761
TYK2	835.284	-1.5423	0.47882	-3.22104	0.00127725	0.0378008
TLN1	6461.21	-1.53935	0.422655	-3.6421	0.00027042	0.0131228
OLA1	1353.01	-1.53367	0.409481	-3.7454	0.000180104	0.00976508
ARHGEF11	507.074	-1.51559	0.477946	-3.17105	0.0015189	0.0424044
CH25H	290.612	-1.51472	0.48061	-3.15166	0.00162347	0.0438761
WDFY3	709.99	-1.50526	0.396892	-3.79263	0.00014906	0.00852133
MAGED1	8903.24	-1.50158	0.484595	-3.09863	0.00194417	0.0496413
RGS3	721.264	-1.49624	0.474915	-3.15055	0.00162965	0.0439172
CHMP1B	1685.21	-1.49044	0.434881	-3.42723	0.000609774	0.0226947
GBA	1209.25	-1.48669	0.427428	-3.47822	0.000504757	0.0200384
NBDY	988.309	-1.4666	0.445615	-3.29119	0.000997651	0.0322164
TNPO2	321.092	-1.46417	0.439318	-3.33282	0.000859705	0.0292117
PUM1	4117.41	-1.46069	0.364123	-4.01153	6.03256e-05	0.00429044
TKT	2536.11	-1.45383	0.425242	-3.41883	0.000628914	0.0232062
TMEM117	458.037	-1.44532	0.348735	-4.14447	3.40597e-05	0.00274462
PSD3	1290.73	-1.44511	0.456772	-3.16374	0.00155757	0.0429756
PSME3	1061.14	-1.44439	0.462494	-3.12304	0.00178994	0.0469312
C6H4orf3	3411.29	-1.44373	0.415819	-3.47203	0.000516538	0.020244
PCYT1A	1150.03	-1.43305	0.41655	-3.44027	0.000581137	0.0218605
WDTC1	147.832	-1.42694	0.453603	-3.14579	0.00165639	0.0442216
TRIM2	1811.25	-1.41064	0.382865	-3.68443	0.000229211	0.0116712
TRIO	800.585	-1.40858	0.322331	-4.36997	1.24263e-05	0.00120604
CSDC2	2492.27	-1.40199	0.404853	-3.46297	0.000534253	0.0205816
PGPEP1	570.731	-1.37577	0.4106	-3.35064	0.000806252	0.027991
NOTCH2	2065.54	-1.36238	0.42228	-3.22625	0.00125424	0.0374428
SRC	553.443	-1.3501	0.406814	-3.31872	0.000904303	0.0303072
PIGT	4323.13	-1.34195	0.424517	-3.16111	0.00157168	0.0429756
TPP1	1094.85	-1.34164	0.409805	-3.27386	0.00106091	0.0335197
C4A	1639.56	-1.34156	0.35709	-3.75693	0.000172009	0.00941337
CDS2	2323.89	-1.34092	0.429119	-3.12482	0.00177914	0.0467686
POU2F1	361.025	-1.32301	0.387369	-3.41538	0.000636932	0.023359
DYNC1LI2	1539.63	-1.3141	0.408794	-3.21456	0.00130643	0.0383001
S100A16	1990.33	-1.30594	0.411825	-3.1711	0.00151861	0.0424044
PSMA2	2334.62	-1.30373	0.394378	-3.30578	0.000947117	0.0311573
STAMBP	570.422	-1.30099	0.39627	-3.2831	0.00102674	0.0328432
GOLGA5	1127.62	-1.29963	0.415696	-3.12641	0.00176955	0.0466053
CAB39L	769.98	-1.29061	0.329617	-3.9155	9.02175e-05	0.00595809
GOLIM4	1161.21	-1.27229	0.399837	-3.18204	0.00146244	0.0414365
STAT1	3375.36	-1.255	0.356692	-3.51845	0.000434081	0.0182733
PHF21A	477.786	-1.25058	0.359579	-3.47792	0.000505323	0.0200384
AP1G1	1954.41	-1.2499	0.386186	-3.23654	0.0012099	0.0365194
FZD3	889.008	-1.24674	0.317804	-3.92299	8.74573e-05	0.00581955
PITPNC1	390.331	-1.23315	0.368702	-3.34457	0.000824116	0.0282759
PCCA	910.255	-1.22679	0.375131	-3.27029	0.00107437	0.0337206
TRIM4	1269.79	-1.21017	0.347897	-3.47852	0.000504182	0.0200384
TNS1	1827.39	-1.20702	0.33483	-3.60487	0.000312315	0.014438
CREB3L2	3143.53	-1.20232	0.35323	-3.40377	0.000664619	0.0239249
MAP4	1860.55	-1.20117	0.379819	-3.16248	0.00156433	0.0429756
C17H4orf46	621.095	-1.20061	0.311202	-3.85799	0.000114322	0.00694911
VLDLR	487.263	-1.12592	0.341752	-3.29455	0.000985801	0.0320696
MAPKAPK5	1078.48	-1.11758	0.30293	-3.68924	0.000224925	0.0114862
MOV10	2693.16	-1.11387	0.34868	-3.19453	0.00140058	0.0400718
CHSY1	1313.54	-1.09963	0.33934	-3.24048	0.00119328	0.0362043
LZTS3	633.76	-1.08965	0.302336	-3.60408	0.000313256	0.0144435
ZFYVE16	774.482	-1.08759	0.317456	-3.42597	0.00061261	0.0227521
LOC100847890	374.198	-1.07559	0.322856	-3.33149	0.000863836	0.0292269
CFDP2	4973.26	-1.06383	0.317871	-3.34674	0.000817693	0.0281747
RIPOR1	879.437	-1.05662	0.320498	-3.2968	0.000977939	0.0318728
PCM1	2665.63	-1.01544	0.327651	-3.09914	0.00194081	0.0496413
TSTD3	160.769	-1.01085	0.287782	-3.51255	0.000443828	0.0184475
SH3BGRL	1697.16	-0.987259	0.315022	-3.13393	0.0017248	0.0455631
VIRMA	1509.35	-0.964246	0.242576	-3.97502	7.0373e-05	0.00488633
NFIA	608.654	-0.961735	0.278049	-3.45887	0.000542455	0.0208519
GPATCH8	1870.51	-0.908527	0.266564	-3.40828	0.000653732	0.0236299
CD99	6331.35	-0.865728	0.248105	-3.48936	0.000484185	0.0195983
MPZL1	2987.95	-0.802902	0.226374	-3.5468	0.000389942	0.0168307
CDC14B	4721.91	-0.719445	0.232171	-3.09877	0.00194324	0.0496413

## Sheet: S1B_BP_PMF-PF
Gene Set	Description	Size	Expect	Ratio	P Value	FDR
GO:0032963	collagen metabolic process	44	16080	74627	0.0003465	0.000014726
GO:0040012	regulation of locomotion	397	14509	24813	0.0039293	0.000083497
GO:0006954	inflammatory response	349	12754	24305	0.0000040500	0.00057374
GO:0001667	ameboidal-type cell migration	172	62858	30227	0.000016121	0.0015380
GO:0045229	external encapsulating structure organization	130	47509	33678	0.000019705	0.0015380
GO:0043062	extracellular structure organization	131	47875	33421	0.000021713	0.0015380
GO:0072359	circulatory system development	453	16555	20537	0.000050237	0.0028566
GO:0030029	actin filament-based process	379	13851	21659	0.000053772	0.0028566
GO:1901136	carbohydrate derivative catabolic process	129	47144	31818	0.000069744	0.0032935
GO:0035295	tube development	427	15605	20506	0.000086678	0.0036838
GO:0097435	supramolecular fiber organization	441	16117	19855	0.00015813	0.0061097
GO:0007167	enzyme-linked receptor protein signaling pathway	421	15386	19499	0.00034674	0.011569
GO:0009611	response to wounding	199	72726	24751	0.00035494	0.011569
GO:0001816	cytokine production	308	11256	21322	0.00038109	0.011569
GO:0098609	cell-cell adhesion	348	12718	20444	0.00042124	0.011642
GO:0048646	anatomical structure formation involved in morphogenesis	487	17798	18542	0.00043829	0.011642
GO:0090130	tissue migration	123	44951	28920	0.00054069	0.012993
GO:0048771	tissue remodeling	65	23755	37887	0.00055030	0.012993
GO:0006081	cellular aldehyde metabolic process	41	14984	46718	0.00063080	0.014110
GO:0031214	biomineral tissue development	81	29602	33782	0.00069776	0.014827
GO:0071825	protein-lipid complex organization	21	0.76746	65150	0.00079494	0.015393
GO:0007229	integrin-mediated signaling pathway	55	20100	39801	0.00079683	0.015393
GO:0007204	positive regulation of cytosolic calcium ion concentration	69	25216	35691	0.00085822	0.015858
GO:0031589	cell-substrate adhesion	130	47509	27363	0.00091544	0.016211
GO:0051241	negative regulation of multicellular organismal process	410	14984	18687	0.0010556	0.017946
GO:0030097	hemopoiesis	392	14326	18847	0.0011403	0.018639
GO:0000902	cell morphogenesis	386	14107	18431	0.0019221	0.030255
GO:0001503	ossification	160	58473	23943	0.0021542	0.032697
GO:0002684	positive regulation of immune system process	437	15970	17532	0.0027031	0.039075
GO:0104004	cellular response to environmental stimulus	113	41296	26637	0.0027582	0.039075
GO:0070848	response to growth factor	281	10269	19476	0.0033635	0.046113
GO:0014812	muscle cell migration	29	10598	47178	0.0036497	0.048472
GO:0032989	cellular anatomical entity morphogenesis	304	11110	18902	0.0038178	0.049169
GO:0030155	regulation of cell adhesion	285	10415	19202	0.0039462	0.049327
GO:0045087	innate immune response	408	14911	17437	0.0040792	0.049533
GO:1901698	response to nitrogen compound	410	14984	17352	0.0043501	0.051356
GO:0001501	skeletal system development	212	77477	20651	0.0047823	0.054932
GO:0043491	phosphatidylinositol 3-kinase/protein kinase B signal transduction	109	39835	25104	0.0064393	0.072019
GO:0001101	response to acid chemical	34	12425	40240	0.0073677	0.077363
GO:0097581	lamellipodium organization	34	12425	40240	0.0073677	0.077363

## Sheet: S1C_PW_PMF-PF
Gene Set	Description	Size	Expect	Ratio	P Value	FDR
bta04510	Focal adhesion	203	72918	39771	1.4867e-06	0.00051588
bta05165	Human papillomavirus infection	347	12464	27278	0.00083645	0.000010024
bta04512	ECM-receptor interaction	89	31969	50049	0.00086661	0.000010024
bta05205	Proteoglycans in cancer	201	72200	33241	0.0020609	0.000017878
bta04926	Relaxin signaling pathway	131	47055	34002	0.000017271	0.0011986
bta04151	PI3K-Akt signaling pathway	384	13793	21025	0.00011754	0.0067977
bta04933	AGE-RAGE signaling pathway in diabetic complications	102	36639	32752	0.00027885	0.013823
bta04610	Complement and coagulation cascades	93	33406	32928	0.00047523	0.020613
bta05215	Prostate cancer	98	35202	31248	0.00074479	0.028599
bta04814	Motor proteins	201	72200	23546	0.00089798	0.028599
bta04670	Leukocyte transendothelial migration	116	41667	28799	0.00090660	0.028599
bta04810	Regulation of actin cytoskeleton	227	81539	22075	0.0013482	0.036404
bta05163	Human cytomegalovirus infection	246	88364	21502	0.0013638	0.036404
bta04979	Cholesterol metabolism	48	17242	40599	0.0014981	0.037132
bta00604	Glycosphingolipid biosynthesis	16	0.57472	69599	0.0021110	0.046840
bta04974	Protein digestion and absorption	129	46337	25897	0.0022765	0.046840
bta05206	MicroRNAs in cancer	164	58909	23765	0.0022948	0.046840
bta05150	Staphylococcus aureus infection	103	36998	27029	0.0038050	0.073352
bta05161	Hepatitis B	176	63220	22145	0.0043666	0.079748
bta05418	Fluid shear stress and atherosclerosis	144	51725	23200	0.0055944	0.094104
bta04931	Insulin resistance	109	39153	25541	0.0056951	0.094104
bta04514	Cell adhesion molecules	164	58909	22068	0.0060949	0.096134
bta05164	Influenza A	187	67171	20842	0.0074069	0.11175
bta04658	Th1 and Th2 cell differentiation	97	34843	25830	0.0079398	0.11480
bta04927	Cortisol synthesis and secretion	65	23348	29981	0.0084338	0.11706
bta04620	Toll-like receptor signaling pathway	119	42745	23395	0.010390	0.13848
bta04142	Lysosome	138	49570	22191	0.010775	0.13848
bta05132	Salmonella infection	259	93033	18273	0.012004	0.14877
bta04148	Efferocytosis	163	58550	20495	0.014345	0.17145
bta04145	Phagosome	164	58909	20370	0.014996	0.17145
bta04540	Gap junction	90	32328	24746	0.015317	0.17145
bta05219	Bladder cancer	42	15086	33142	0.016592	0.17992
bta04370	VEGF signaling pathway	58	20834	28799	0.017279	0.18169
bta04659	Th17 cell differentiation	114	40949	21979	0.021280	0.21577
bta05160	Hepatitis C	173	62142	19311	0.021913	0.21577
bta05146	Amoebiasis	115	41308	21787	0.022386	0.21577
bta01521	EGFR tyrosine kinase inhibitor resistance	80	28736	24360	0.024466	0.22394
bta04915	Estrogen signaling pathway	137	49211	20321	0.025561	0.22394
bta05410	Hypertrophic cardiomyopathy	99	35561	22497	0.025705	0.22394
bta05162	Measles	157	56395	19505	0.025814	0.22394
bta05200	Pathways in cancer	541	19433	14409	0.032150	0.24186

## Sheet: S1D_DEGs_PF-SF
DEGs SF vs PF - downregulated								DEGs SF vs PF - upregulated
GeneSymbol	baseMean	log2FoldChange	lfcSE	stat	pvalue	padj		GeneSymbol	baseMean	log2FoldChange	lfcSE	stat	pvalue	padj
UMODL1	17.7591	-21.5349	3.21117	-6.70625	1.99695e-11	1.46177e-08		H3F3A	12238.5	0.568497	0.211426	2.68887	0.00716936	0.0422089
AK7	13.3453	-21.1791	2.846	-7.44168	9.94123e-14	1.4554e-10		PEBP1	26398.8	0.579164	0.210333	2.75355	0.0058952	0.0368697
LOC112449616	21.4953	-20.4558	2.69444	-7.59183	3.1541e-14	8.14735e-11		NDFIP2	1832.41	0.593139	0.214622	2.76365	0.00571586	0.0361469
LOC112445426	84.5994	-9.98636	1.97346	-5.06033	4.1854e-07	4.35084e-05		GRIA3	2049.3	0.611281	0.225903	2.70595	0.00681099	0.0407269
MCOLN2	57.2252	-8.89247	1.39487	-6.37511	1.82837e-10	8.2361e-08		RPP14	1553.91	0.624873	0.214961	2.90692	0.00365009	0.0261292
PRSS45	40.2665	-8.73721	1.69402	-5.15767	2.50037e-07	2.84285e-05		IMPACT	1041.75	0.62955	0.198089	3.17811	0.00148238	0.0140694
TBX4	33.9703	-8.56502	1.55914	-5.49342	3.94233e-08	6.61031e-06		RNF5	2142.26	0.63276	0.21572	2.93324	0.00335443	0.0246985
C1H3orf52	31.3676	-8.49905	2.4424	-3.47979	0.000501811	0.00670752		C28H1orf198	3213.2	0.643445	0.242271	2.65588	0.0079101	0.0452212
DPY19L2	42.1931	-8.40198	1.53399	-5.4772	4.32112e-08	7.02901e-06		GPBP1	7871.12	0.651347	0.243283	2.67732	0.0074213	0.0432975
HMGCLL1	29.6709	-8.40161	2.07898	-4.04123	5.31723e-05	0.00147871		ATAD1	3236.98	0.685002	0.248606	2.75537	0.00586257	0.0367369
MFRP	42.0468	-8.00912	2.02635	-3.95248	7.7345e-05	0.00188984		WBP1	2047.79	0.69418	0.262989	2.63958	0.00830083	0.0468452
BARX2	48.7351	-7.9953	1.89237	-4.22501	2.38933e-05	0.00082956		HMGN4	1101.09	0.698677	0.266128	2.62534	0.00865622	0.0481972
LOC510369	21.1891	-7.90131	2.55983	-3.08666	0.0020242	0.01733		ZC3H14	4520.41	0.703974	0.261018	2.69704	0.00699598	0.0415447
KANK3	52.6689	-7.77637	1.44524	-5.38067	7.42109e-08	1.10486e-05		HINT2	1412.48	0.707335	0.26274	2.69215	0.00709926	0.0419508
CNTD1	39.6669	-7.75555	1.87255	-4.1417	3.44742e-05	0.00106815		PKIG	1213.44	0.716748	0.245341	2.92144	0.00348416	0.0253528
LOC112444504	18.567	-7.6599	2.20409	-3.47531	0.000510254	0.00681166		GABARAP	7661.42	0.721427	0.242679	2.97276	0.00295137	0.0226632
GLB1L3	18.1543	-7.61727	1.7561	-4.33761	1.44041e-05	0.000592624		UBQLN4	301.256	0.722714	0.272376	2.65337	0.00796925	0.0454558
CIDEC	17.7617	-7.48069	1.60427	-4.66299	3.11654e-06	0.00019211		IER3IP1	2733.77	0.726456	0.250185	2.90368	0.00368802	0.0262419
HTR1E	12.6598	-7.45569	2.73197	-2.72905	0.00635163	0.0387449		RERG	1541.05	0.732434	0.263117	2.78368	0.00537459	0.0347061
UGT8	36.7344	-7.39969	2.394	-3.09093	0.00199533	0.0172086		NPC2	2238.45	0.738393	0.246454	2.99607	0.00273485	0.0215549
MPTX	20.7254	-7.39357	2.6004	-2.84325	0.00446563	0.030349		FAM241B	972.352	0.741296	0.279212	2.65496	0.00793184	0.0453159
KCNH3	23.0016	-7.28698	2.07628	-3.50963	0.000448727	0.00624168		NUCB1	15171.1	0.742853	0.203857	3.64399	0.000268441	0.00435454
LOC101905618	13.0916	-7.27893	1.67306	-4.35068	1.35719e-05	0.000567841		POLR2H	670.408	0.743736	0.253481	2.93409	0.00334527	0.0246517
LOC104974498	13.1384	-7.2428	2.06648	-3.50489	0.000456797	0.00631394		TXNDC12	2208.12	0.745185	0.226615	3.28833	0.00100785	0.0107179
LOC112449027	22.3352	-7.19769	1.47031	-4.89537	9.81218e-07	8.49165e-05		SEPT11	1477.09	0.748167	0.269418	2.77697	0.00548684	0.0351927
GALNTL5	51.552	-7.13674	1.52274	-4.68676	2.77559e-06	0.000175539		OS9	8573	0.760763	0.284873	2.67053	0.00757305	0.044025
CTCFL	54.2164	-7.13647	1.46857	-4.85946	1.17708e-06	9.46244e-05		EPB41L2	9498.23	0.763711	0.280917	2.71864	0.00655513	0.0395424
FAM101A	33.0356	-7.12014	2.08254	-3.41897	0.000628579	0.00785278		PURA	779.902	0.763857	0.270712	2.82166	0.00477755	0.0317684
LOC618806	11.5981	-7.11951	2.71328	-2.62395	0.00869159	0.0483034		ATXN7L3B	2687.99	0.764991	0.279144	2.74049	0.00613475	0.0378823
DMRTA2	130.761	-7.07135	0.983017	-7.19352	6.31426e-13	7.39526e-10		TADA3	1826.29	0.774875	0.215117	3.60211	0.000315645	0.00485149
TRAT1	26.8587	-7.06222	1.88566	-3.74523	0.000180228	0.00331544		CCNI	4733.47	0.782057	0.297461	2.62911	0.0085609	0.0477742
C11H2orf70	11.1738	-7.01819	2.29713	-3.0552	0.0022491	0.018665		MICU1	2475.32	0.785054	0.29998	2.61702	0.00887019	0.0489728
FAT2	12.3625	-6.91715	1.79146	-3.86119	0.000112837	0.00246		NCOA7	2633.05	0.789408	0.256801	3.07401	0.00211201	0.0178213
C1QTNF2	47.6614	-6.88941	1.81648	-3.79272	0.000149007	0.0029413		SCP2	3447.27	0.793158	0.280216	2.83053	0.00464714	0.0312015
CYP24A1	10.83	-6.88875	2.45031	-2.81138	0.00493292	0.0325343		MUT	2114.23	0.79787	0.281876	2.83057	0.00464646	0.0312015
FABP4	9.0366	-6.82224	2.21744	-3.07663	0.00209358	0.0177168		BLOC1S6	1506.64	0.79795	0.294659	2.70804	0.00676814	0.0405534
SLC4A11	29.4569	-6.81083	2.29323	-2.96997	0.0029783	0.0227788		BEX2-2	2128.51	0.801885	0.273138	2.93582	0.0033267	0.0245664
IKBKE	50.1003	-6.80166	1.30161	-5.22557	1.73615e-07	2.12487e-05		EEF1G	11824.9	0.801901	0.306823	2.61357	0.00896027	0.0493461
RXFP2	17.8077	-6.7473	2.37123	-2.84548	0.00443445	0.0301989		STX10	665.536	0.805564	0.274115	2.93878	0.00329508	0.0244704
LOC101909872	96.4306	-6.72138	1.67855	-4.00428	6.22068e-05	0.00162869		KDSR	2027.08	0.807271	0.275645	2.92866	0.00340428	0.0249818
SYCE3	7.85357	-6.67925	1.75118	-3.81414	0.000136659	0.00279492		BRD3	1095.66	0.814192	0.30959	2.6299	0.00854092	0.0476965
EVX2	8.71475	-6.67164	2.25461	-2.95911	0.00308534	0.0233502		LSR	1222.59	0.816151	0.288713	2.82686	0.00470071	0.0313762
TBR1	10.9582	-6.64238	2.48826	-2.66949	0.00759658	0.0441325		TCEAL4	1549.61	0.816943	0.245724	3.32464	0.000885341	0.00979039
GFRA1	127.408	-6.61816	1.8078	-3.6609	0.000251328	0.00416148		RSRC2	2011.61	0.82357	0.227332	3.62277	0.00029147	0.00460066
LOC526966	20.7434	-6.60199	2.03369	-3.24632	0.00116909	0.0118926		TMX4	2986.6	0.827548	0.262395	3.15382	0.00161148	0.014869
LOC100848331	29.7556	-6.59121	2.41914	-2.72461	0.00643772	0.0390641		LGMN	2289.01	0.828192	0.244346	3.38943	0.000700381	0.00844159
LOC112445057	21.2731	-6.54545	1.9876	-3.29314	0.000990754	0.0106155		CLASP2	956.88	0.828325	0.292451	2.83235	0.0046207	0.0311021
ABCC6	20.3907	-6.52774	2.48889	-2.62275	0.00872237	0.0484154		MACROD1	858.476	0.832077	0.317765	2.61853	0.00883096	0.0488303
VIL1	28.2572	-6.45064	1.77697	-3.63014	0.000283265	0.00451169		CFDP2	4973.26	0.839676	0.317941	2.64098	0.00826659	0.046742
LOC112445395	7.0924	-6.38192	2.19122	-2.91249	0.00358554	0.0258053		MRPL10	1470.66	0.84045	0.287039	2.928	0.00341149	0.025015
TNN	328.018	-6.37895	1.78594	-3.57176	0.000354593	0.00526139		STARD3NL	1261.52	0.849238	0.226638	3.74712	0.000178877	0.00329403
CD6	15.8075	-6.34323	2.39116	-2.65278	0.00798325	0.0454766		MORN4	1174.46	0.857558	0.327366	2.61957	0.00880416	0.0487308
KRT73	28.8909	-6.32129	1.92174	-3.28937	0.00100413	0.0107108		TECR	7870.48	0.861067	0.251368	3.42553	0.000613611	0.00771096
MGC152340	96.8658	-6.27927	1.35787	-4.62434	3.75794e-06	0.000221542		THOC2	2816.83	0.864229	0.285247	3.02976	0.00244747	0.0198601
LOC112443838	12.2003	-6.26843	1.73275	-3.61761	0.000297337	0.00465562		EEF1A1	30308.9	0.864315	0.281892	3.06612	0.00216859	0.0182112
RIPK4	204.644	-6.23716	0.884756	-7.04958	1.79457e-12	1.85453e-09		PCMTD1	2238.96	0.868786	0.278284	3.12194	0.00179661	0.0160953
LOC786614	12.536	-6.23698	1.86255	-3.34863	0.000812132	0.00920486		PAFAH1B3	1050.33	0.871371	0.316031	2.75724	0.00582924	0.0366235
LOC100848430	11.6555	-6.21192	2.14689	-2.89345	0.00381029	0.0268832		SLC5A2	746.202	0.877946	0.297795	2.94816	0.00319675	0.02399
LOC533921	12.6759	-6.20899	2.25029	-2.7592	0.00579438	0.0365372		HEXA	3893.45	0.885606	0.305165	2.90206	0.00370721	0.0263251
MSC	18.0518	-6.20829	2.04948	-3.0292	0.00245202	0.0198787		RPL13	5104.37	0.886589	0.327098	2.71047	0.00671877	0.0403126
FAM240A-2	10.4027	-6.18971	2.36867	-2.61315	0.00897109	0.0493902		LOC782525	721.44	0.886732	0.294502	3.01096	0.00260426	0.020719
WSCD2	7.56969	-6.16492	2.22535	-2.77032	0.00560019	0.0357035		EEF1B2	3042.18	0.887742	0.335413	2.64671	0.00812789	0.046077
LOC104970930	33.738	-6.08481	1.78599	-3.40696	0.000656905	0.00809188		PPT1	3522	0.888252	0.307237	2.8911	0.00383899	0.0270206
LOC101907944	18.3947	-6.0839	1.79658	-3.38638	0.000708224	0.00849869		PSMD7	2911.69	0.892336	0.334471	2.66791	0.00763255	0.044255
GRIP2	30.9526	-6.01695	2.04326	-2.94478	0.00323181	0.0241499		USP11	3112.29	0.897173	0.258359	3.47259	0.00051547	0.00686044
LOC104973394	24.2924	-5.90287	1.59327	-3.70487	0.0002115	0.00369431		KDM5C	2376.2	0.897321	0.332408	2.69945	0.00694537	0.0413553
ZYG11A	67.5793	-5.86559	1.40875	-4.16367	3.13171e-05	0.00101136		TCEA2	1349.3	0.904172	0.303027	2.9838	0.00284691	0.0221304
ADCY1	19.5665	-5.82419	1.43968	-4.04546	5.22195e-05	0.00146436		ZNF384	721.535	0.904293	0.309387	2.92286	0.00346838	0.0252937
LOC104969509	51.805	-5.8022	1.01537	-5.7144	1.10093e-08	2.41764e-06		NUDCD3	2703.43	0.906273	0.332455	2.726	0.00641067	0.0389582
RNF148	35.5182	-5.76932	1.07204	-5.38161	7.38236e-08	1.10486e-05		RAD21	4347.29	0.907211	0.325745	2.78503	0.00535227	0.0346075
IL11	13.0059	-5.66957	2.04508	-2.7723	0.00556622	0.035559		PPP1R12A	2947.07	0.909451	0.333486	2.7271	0.00638929	0.0388936
CERS3	37.4836	-5.64632	1.27759	-4.41952	9.8921e-06	0.000451388		TMEFF1	733.667	0.910559	0.32372	2.8128	0.00491124	0.0324242
BARHL2	39.3757	-5.60704	1.32843	-4.22079	2.43443e-05	0.000840237		SREK1	2152.38	0.911068	0.321535	2.83349	0.0046042	0.0310505
LOC104970491	13.9866	-5.52335	1.51355	-3.64928	0.000262981	0.00429003		SH3BGRL	1697.16	0.913417	0.315172	2.89815	0.00375369	0.0265799
LOC100140226	18.0252	-5.51355	1.45035	-3.80152	0.00014381	0.00287097		MTHFS	475.692	0.915488	0.31659	2.89171	0.00383148	0.0269893
LEFTY2	12.3934	-5.50402	1.45883	-3.7729	0.000161364	0.00309894		ARMCX1	929.185	0.919857	0.343891	2.67485	0.00747618	0.0435772
LOC112448079	7.63001	-5.43492	2.06508	-2.63182	0.00849285	0.0475353		TMSB15B	1015.94	0.927781	0.336438	2.75765	0.00582179	0.0366235
SNCB	36.2221	-5.42848	1.92271	-2.82335	0.00475246	0.0316639		ZNF606	557.174	0.934071	0.355848	2.62491	0.00866711	0.0482305
CD19	36.2945	-5.42775	1.65891	-3.27188	0.00106835	0.0111807		MAPKAPK5	1078.48	0.934706	0.303172	3.08309	0.00204863	0.0174653
LOC112449110	55.1302	-5.38699	1.37186	-3.92677	8.60937e-05	0.00203566		RNF157	1565.98	0.937822	0.341511	2.74609	0.00603093	0.0375049
NCALD	71.3365	-5.38594	1.23335	-4.36691	1.26015e-05	0.000536035		LOC101902211	176.159	0.941517	0.258632	3.64037	0.00027225	0.00438797
LOC112446724	24.7356	-5.36402	1.48522	-3.6116	0.000304314	0.00472696		SCG5	1251.32	0.94239	0.312638	3.01432	0.00257559	0.0206141
CALHM3	36.929	-5.33651	1.23842	-4.30912	1.63905e-05	0.000648532		RSBN1L	680.888	0.942755	0.25888	3.64167	0.000270874	0.00437784
KLHL41	51.9198	-5.29567	1.18126	-4.48307	7.35751e-06	0.000359207		ZC3H11A	3578.36	0.947294	0.332645	2.84776	0.00440276	0.0300583
HTR1F	27.4508	-5.26565	1.76735	-2.9794	0.0028881	0.0223418		GTF2IRD2	528.878	0.948272	0.277525	3.41689	0.000633407	0.00789198
GJA3	33.5255	-5.26227	1.69457	-3.10537	0.00190043	0.0167352		LOC782776	18055.7	0.94836	0.356467	2.66044	0.00780379	0.0448176
SCN4A	8.46419	-5.25324	1.85092	-2.83817	0.00453724	0.030705		EBAG9	468.103	0.948462	0.289411	3.27722	0.00104836	0.0110087
FAM19A5	48.2936	-5.23318	1.91894	-2.72711	0.00638909	0.0388936		MATR3	13725.9	0.952536	0.302246	3.15153	0.00162419	0.0149391
LEPR	36.7799	-5.22319	1.52678	-3.42104	0.00062382	0.00780575		LAPTM4B	30564.7	0.954493	0.348787	2.73661	0.0062076	0.0381178
SPATA6L	22.311	-5.20308	1.25882	-4.13329	3.57609e-05	0.00110026		MTX1	1736.93	0.956403	0.319989	2.98886	0.00280019	0.0219028
HECW1	18.0372	-5.16314	1.47627	-3.49742	0.00046978	0.00642355		BABAM2	1872.57	0.959181	0.347195	2.76265	0.00573336	0.0362316
UPP2	34.3537	-5.15049	1.72191	-2.99116	0.00277923	0.0218069		SNRPN	3649.07	0.961168	0.318072	3.02185	0.00251231	0.0202182
HTR4	116.264	-5.11778	1.52302	-3.3603	0.000778593	0.00901982		IRX5	1621.51	0.961841	0.33822	2.84383	0.00445745	0.0303169
RNF144B	224.216	-5.0969	1.21701	-4.18805	2.81359e-05	0.000939718		DECR1	575.9	0.962439	0.319371	3.01354	0.00258217	0.0206323
LNX1	660.026	-5.05637	1.04703	-4.82926	1.37044e-06	0.00010653		NR4A1	11488.3	0.962453	0.32455	2.9655	0.00302193	0.0230123
GPX6	339.911	-4.99669	0.805823	-6.20073	5.62023e-10	2.14003e-07		AKAP8L	1377.21	0.962939	0.34942	2.75582	0.00585451	0.0367369
ARAP3	52.0665	-4.97053	1.2514	-3.97197	7.12818e-05	0.00178897		SGCE	2472.09	0.963234	0.282234	3.41289	0.000642771	0.00795226
OTX2	27.3602	-4.96753	1.73604	-2.86141	0.00421756	0.029148		DCAF5	1148.39	0.965294	0.292159	3.304	0.000953163	0.0103365
LOC112449517	54.3483	-4.93385	1.24886	-3.9507	7.79225e-05	0.00190131		ANKRD11	2224.05	0.967462	0.356094	2.71687	0.00659015	0.0396268
CCT8L2	27.134	-4.89168	1.29796	-3.76874	0.000164076	0.00312583		CCNT2	1087.77	0.96864	0.338193	2.86417	0.00418109	0.0289628
LOC112445102	394.925	-4.86341	0.742659	-6.54864	5.8064e-11	3.6431e-08		ALDH3A2	4754.02	0.97081	0.349724	2.77594	0.00550429	0.0352307
PDE4B	273.382	-4.86255	1.10663	-4.39402	1.11275e-05	0.000491176		LTBR	1080.74	0.971596	0.364368	2.66652	0.00766406	0.0443277
FAM81B	27.2939	-4.85408	1.56393	-3.10376	0.00191076	0.0167727		TSPAN6	2713.25	0.974098	0.364955	2.66909	0.00760568	0.0441416
LOC112448864	47.4041	-4.82955	1.39935	-3.45128	0.000557931	0.00722842		FUNDC1	1538.44	0.974266	0.276856	3.51904	0.000433109	0.00610173
LOC100139325	54.297	-4.81934	1.5805	-3.04924	0.00229423	0.0189492		IGFBP6	7373.5	0.974513	0.312882	3.11463	0.00184175	0.0164038
LOC781679	65.7201	-4.78616	1.04167	-4.59471	4.33358e-06	0.000245069		DAP	9626.23	0.975476	0.364858	2.67358	0.0075047	0.0436999
S100Z	73.5852	-4.78042	1.18662	-4.02862	5.61057e-05	0.00153292		LIMCH1	2717.42	0.977717	0.332731	2.93846	0.00329847	0.0244704
LOC782061	49.9253	-4.77952	1.22859	-3.89025	0.000100141	0.00224684		ERLIN2	3638.04	0.97814	0.237084	4.1257	3.69601e-05	0.00112533
LOC104971292	18.163	-4.76836	1.42752	-3.34031	0.000836839	0.00936447		NUMA1	3763.93	0.978844	0.3595	2.7228	0.00647321	0.0391872
LOC107131851	23.8914	-4.75215	1.41797	-3.35138	0.000804099	0.0091499		IP6K2	2242.14	0.980085	0.35368	2.77111	0.00558657	0.0356502
BCL6B	32.5074	-4.73855	1.71831	-2.75768	0.00582139	0.0366235		RAB5A	3673.25	0.982156	0.373319	2.63087	0.00851659	0.0476236
LOC112442387	10.4547	-4.73401	1.71673	-2.75757	0.0058232	0.0366235		FAM234B	1085.08	0.992576	0.289003	3.43448	0.000593687	0.00753061
DKK2	26.1543	-4.72267	1.16158	-4.06572	4.78853e-05	0.00137956		SMIM19	1697.11	0.993105	0.290481	3.41883	0.00062892	0.00785278
SMPD5	83.0047	-4.69617	1.10801	-4.23838	2.25142e-05	0.000805559		SBF2	2107.76	0.995747	0.293838	3.38876	0.000702084	0.00844159
CXHXorf57	166.638	-4.69142	0.630323	-7.44288	9.85148e-14	1.4554e-10		NCOA1	1057.39	0.997441	0.373489	2.67061	0.00757145	0.044025
LOC107131705	24.2644	-4.68153	1.19123	-3.92999	8.49478e-05	0.00201944		D2HGDH	717.754	0.998037	0.371858	2.68392	0.0072764	0.0426483
PDE1C	147.252	-4.66952	1.21293	-3.84978	0.000118222	0.00253593		THUMPD2	365.889	0.998103	0.320179	3.11733	0.00182497	0.0162912
LOC788205	39.5126	-4.63444	1.2418	-3.73203	0.000189939	0.00344006		DBNDD2	1213	1.00017	0.360799	2.77211	0.0055695	0.035562
LOC112444582	14.5392	-4.62109	1.23483	-3.74228	0.000182359	0.00334128		UST	2663.79	1.00191	0.363948	2.75289	0.00590719	0.0369315
LOC112445540	44.6317	-4.60966	1.68491	-2.73586	0.00622184	0.0381919		NUDT14	448.247	1.00211	0.365055	2.7451	0.0060493	0.0375527
TCF24	126.273	-4.60187	1.07998	-4.26109	2.03434e-05	0.000752406		EIF4B	2989.39	1.00222	0.332871	3.01085	0.0026052	0.020719
CNPY1	31.9131	-4.59958	1.35214	-3.4017	0.000669675	0.00819178		SSR1	9454.76	1.0064	0.38235	2.63214	0.00848478	0.0475353
MCTP2	418.198	-4.54503	0.701565	-6.47841	9.26919e-11	5.42804e-08		BDH2	1902.46	1.00929	0.351516	2.87125	0.00408856	0.0284579
RBP7	28.6546	-4.5292	1.4985	-3.02249	0.00250701	0.0201847		SEPT10	1556.57	1.01168	0.310487	3.25835	0.00112062	0.0115534
CNMD	400.048	-4.52618	0.828608	-5.46239	4.69773e-08	7.57153e-06		WNT2B	1473.81	1.01177	0.306297	3.30321	0.000955842	0.0103592
IGF2BP1	111.636	-4.48029	1.36084	-3.2923	0.0009937	0.0106317		TM9SF2	8602.71	1.0133	0.297867	3.40184	0.000669343	0.00819178
TXLNB	10.6327	-4.43549	1.49432	-2.96823	0.00299518	0.022878		FAM185A	627.224	1.01576	0.338034	3.00492	0.00265652	0.0210889
LOC101907697	26.729	-4.43361	1.17953	-3.75878	0.000170742	0.00320127		AP3D1	3162.28	1.018	0.342296	2.97404	0.00293906	0.0226117
FOXD1	41.181	-4.42486	1.31009	-3.37753	0.000731411	0.00868792		ABHD4	1676.49	1.01831	0.325351	3.12987	0.00174884	0.0157962
MGC134040	39.0021	-4.42056	1.50082	-2.94544	0.00322496	0.024109		PCBP2	1976.82	1.01831	0.32912	3.09404	0.00197448	0.0170791
SLC16A2	85.5921	-4.41786	1.52885	-2.88967	0.00385644	0.0271325		ARMC9	788.207	1.01919	0.376111	2.70981	0.00673227	0.0403661
LOC101907007	107.813	-4.4024	1.18504	-3.71498	0.000203222	0.00359899		SH2B1	195.731	1.0202	0.354692	2.87629	0.00402375	0.0281182
CACNG5	13.6921	-4.38769	1.6617	-2.64049	0.00827871	0.0467804		ZNF814	490.829	1.02091	0.302177	3.37851	0.000728788	0.00867435
ZSCAN10	19.9749	-4.37455	1.32841	-3.29308	0.000990972	0.0106155		H1FX	10612.2	1.02454	0.281945	3.63381	0.000279261	0.00446411
IL1R2	30.3144	-4.37342	1.06449	-4.10846	3.98315e-05	0.00119413		SMC6	3399.85	1.0247	0.311057	3.29424	0.000986887	0.0105976
PLLP	91.652	-4.35103	1.41283	-3.07966	0.00207237	0.0175796		KIRREL1	2421.11	1.0273	0.222609	4.61485	3.93381e-06	0.000230364
GSX2	200.229	-4.34687	1.36413	-3.18656	0.00143975	0.0137615		ITGA3	728.372	1.02797	0.30215	3.40218	0.000668504	0.00819178
GAL3ST1	23.4915	-4.34003	1.2501	-3.47175	0.000517079	0.00687664		NDN	1618.63	1.0283	0.373126	2.75589	0.00585328	0.0367369
LOC112448894	17.0708	-4.33503	1.61479	-2.68458	0.0072622	0.0425842		VIRMA	1509.35	1.02845	0.242718	4.23724	2.26288e-05	0.000807719
TRPA1	59.7746	-4.31943	1.28686	-3.35656	0.000789177	0.00907347		PON2	1293.42	1.02934	0.344633	2.98676	0.00281952	0.022005
GPR17	6.99739	-4.3193	1.61089	-2.68131	0.00733343	0.0429016		DPH1	1395.23	1.0298	0.369155	2.78962	0.00527706	0.0342726
NCAM1	1910.37	-4.31746	0.999405	-4.32003	1.56006e-05	0.00063296		SCD5	5159.2	1.03085	0.295696	3.48617	0.000489988	0.00660579
CLDN7	18.6887	-4.29498	1.31574	-3.2643	0.00109734	0.0114071		RABL2B	2068.93	1.03085	0.307449	3.3529	0.000799696	0.00912869
ANGPT1	23.4106	-4.28314	1.18895	-3.60245	0.000315237	0.00485149		CHKA	1089.05	1.03098	0.378897	2.72099	0.00650863	0.039295
MS4A13	138.841	-4.28117	1.20213	-3.56133	0.000368984	0.00541547		CTSV	2575.68	1.0335	0.283549	3.64487	0.000267523	0.00434767
SOX1	57.1405	-4.27832	1.05813	-4.04329	5.27061e-05	0.00146975		SERPINA5-2	10931.6	1.03599	0.235939	4.39092	1.12874e-05	0.000496986
LOC101902234	216.626	-4.27629	0.720352	-5.93639	2.91365e-09	8.25597e-07		LSM14A	4291.19	1.03647	0.285429	3.63128	0.000282022	0.00450005
NUGGC	25.3414	-4.26569	1.60433	-2.65886	0.00784047	0.0449694		FZD3	889.008	1.03856	0.318257	3.26327	0.00110134	0.0114352
LOC538702	39.1885	-4.26535	1.43183	-2.97894	0.00289245	0.0223557		NDE1	1655.01	1.03912	0.38006	2.73411	0.00625501	0.0383419
LOC112442572	15.5532	-4.25191	1.14555	-3.71166	0.000205901	0.00362816		LOC100847284	367.807	1.04098	0.345498	3.01297	0.00258704	0.0206493
LOC112442083	15.9105	-4.2506	1.12399	-3.7817	0.00015576	0.00302698		SLC22A17	6816.87	1.0434	0.320586	3.25468	0.00113521	0.0116492
LOC104969351	10.9304	-4.24545	1.48536	-2.8582	0.00426054	0.0293181		SMARCA2	1705.09	1.04434	0.265325	3.93608	8.28243e-05	0.00198507
LAYN	85.3866	-4.24236	0.94895	-4.47058	7.80083e-06	0.00037342		SNURF	183.042	1.04474	0.382758	2.72952	0.00634275	0.0387042
SLC26A9	48.4096	-4.23475	1.40304	-3.01828	0.00254217	0.0204117		PDGFA	944.667	1.04549	0.364806	2.86589	0.00415837	0.0288296
LOC112442964	6.88828	-4.2317	1.59511	-2.65293	0.00797975	0.0454714		APLP1	2679.91	1.04581	0.202838	5.15588	2.52439e-07	2.84285e-05
GFI1B	16.3169	-4.22708	1.45715	-2.90093	0.0037206	0.0263881		ST13	9559.3	1.05118	0.379557	2.7695	0.00561433	0.0357753
LOC112446400	40.1198	-4.21315	1.4923	-2.82326	0.00475384	0.0316639		TMEM94	4023.63	1.05257	0.395225	2.66321	0.00773989	0.044595
KCNK15	47.8658	-4.21028	1.02846	-4.09375	4.24444e-05	0.00125532		BTBD2	9578.3	1.05303	0.378325	2.78339	0.00537933	0.0347156
MACC1	66.9196	-4.20949	1.30078	-3.23612	0.00121165	0.0121845		BCLAF1	4761.17	1.0576	0.385992	2.73995	0.00614482	0.0379046
LOC112446720	8.88168	-4.20232	1.53298	-2.74127	0.00612023	0.037806		PRPF8	7322.29	1.05844	0.396081	2.67229	0.00753353	0.0438242
PIWIL2	122.127	-4.20055	1.28988	-3.25656	0.00112773	0.0115927		COL21A1	5963.41	1.0587	0.333995	3.16979	0.00152548	0.0143145
LOC112447389	17.1571	-4.19425	1.17374	-3.57342	0.000352354	0.00524146		ZBED5	1088.16	1.05874	0.329395	3.21421	0.00130806	0.012838
LOC101905538	25.3198	-4.19394	1.24532	-3.36776	0.000757808	0.00888137		PCBD2	512.054	1.05912	0.33712	3.14168	0.0016798	0.0152984
CACNG3	45.2702	-4.19382	1.05108	-3.99001	6.60706e-05	0.00170195		SMARCD3	2168.3	1.05957	0.34131	3.10443	0.00190643	0.0167629
DLGAP2	203.791	-4.18671	0.655966	-6.38251	1.74204e-10	8.05373e-08		GNG7	204.711	1.05993	0.357142	2.96783	0.00299913	0.0228882
ZNF423	383.55	-4.14648	1.0686	-3.88029	0.000104331	0.00230842		PHF2	596.87	1.06275	0.363479	2.92381	0.00345774	0.0252463
LOC104971510	56.4388	-4.13605	1.31138	-3.15396	0.00161073	0.014869		IDH1	3750.3	1.06459	0.403921	2.63563	0.00839804	0.0472611
GRK5	166.268	-4.1116	1.02566	-4.00872	6.10496e-05	0.00161524		SYNE2	4531.24	1.06537	0.376064	2.83294	0.00461222	0.0310807
AVPR1A	237.167	-4.1049	0.695844	-5.89916	3.65351e-09	9.81412e-07		SPRYD3	4007.52	1.0674	0.288739	3.69676	0.000218365	0.00377209
LOC788278	53.8516	-4.10008	1.37504	-2.98179	0.00286567	0.0222368		USP43	625.758	1.06759	0.324472	3.29025	0.00100097	0.0106949
MRGPRX2	506.762	-4.09681	0.838677	-4.88485	1.03506e-06	8.58248e-05		LOC100847890	374.198	1.06976	0.323155	3.31035	0.000931781	0.0101422
M1AP	86.4526	-4.07947	1.48046	-2.75555	0.00585929	0.0367369		RP2	371.652	1.07057	0.398708	2.68509	0.00725112	0.0425342
LOC618696	104.025	-4.07285	1.1489	-3.54499	0.000392627	0.00567242		ZFPM2	528.417	1.07351	0.390267	2.7507	0.00594677	0.0370997
LOC616149	47.7065	-4.0555	0.998968	-4.05969	4.91377e-05	0.00140213		COQ9	1058.32	1.07355	0.382038	2.81006	0.00495318	0.0326181
IL1RAPL1	65.7048	-4.05509	1.06314	-3.81424	0.000136603	0.00279492		POLR2B	1667.36	1.07468	0.334266	3.21504	0.00130425	0.0128221
PTPRB	51.1524	-4.05119	1.21282	-3.3403	0.000836875	0.00936447		HNRNPDL	4822.49	1.07702	0.406778	2.64768	0.00810467	0.0460103
PAX2	79.5882	-4.04366	1.06012	-3.81433	0.000136553	0.00279492		LRP1	6030.42	1.07885	0.377293	2.85945	0.00424375	0.0292599
LOC107132551	16.4721	-4.04058	1.08339	-3.72956	0.000191815	0.00346264		E2F6	1052.09	1.08007	0.2571	4.20097	2.65768e-05	0.000899617
PI15	107.667	-4.03461	1.04553	-3.8589	0.000113896	0.0024764		IARS2	3902.86	1.08073	0.401497	2.69175	0.00710789	0.0419736
SOSTDC1	256.09	-4.02539	0.830474	-4.8471	1.25282e-06	9.91417e-05		TTC3	2142.73	1.08223	0.386581	2.7995	0.00511818	0.0334634
LOC112446715	25.9678	-4.01671	1.47531	-2.72261	0.0064768	0.0391907		USF3	453.059	1.08362	0.366389	2.95758	0.00310063	0.0234489
SP8	49.5726	-4.01099	1.08279	-3.70431	0.000211969	0.00369431		EIF2B2	1049.11	1.08603	0.396765	2.73722	0.00619612	0.0381006
UNC5A	89.4853	-4.00144	1.21244	-3.30032	0.000965731	0.0104535		TGIF1	5297.64	1.08706	0.267345	4.06612	4.78024e-05	0.00137956
LOC104972622	50.9979	-3.97563	1.47627	-2.69303	0.00708059	0.0419016		CLASP1	1082.12	1.08845	0.416167	2.61541	0.00891217	0.0491582
LOC112445120	137.672	-3.96575	1.00155	-3.9596	7.50753e-05	0.00186013		THRAP3	3611.63	1.08937	0.383022	2.84413	0.00445323	0.0302999
MYF6	47.2498	-3.95829	0.831506	-4.76039	1.93217e-06	0.000137985		RTL8C-2	1829.95	1.09191	0.337481	3.23548	0.00121439	0.0121986
CTBS	79.9988	-3.95118	1.23377	-3.20253	0.00136228	0.013237		POFUT2	6876.15	1.0926	0.366084	2.98455	0.00283994	0.0221055
SLC6A15	53.7587	-3.94632	1.13292	-3.48332	0.000495241	0.00665676		RBP1	4718.23	1.09523	0.332107	3.29783	0.000974335	0.0105078
GLIS1	68.6923	-3.92872	1.41727	-2.77203	0.00557074	0.035562		SORBS2	1135.59	1.09864	0.283166	3.87985	0.00010452	0.00230969
LOC101906006	62.1769	-3.92819	0.873372	-4.49773	6.86815e-06	0.000344742		WT1	3926.29	1.09876	0.361355	3.04068	0.00236047	0.0193689
LACTBL1	22.222	-3.92409	1.10177	-3.56163	0.000368558	0.00541373		ZBED8	637.911	1.09994	0.355977	3.08992	0.0020021	0.01724
SLC18A2	358.59	-3.90552	0.833214	-4.68729	2.7684e-06	0.000175539		DBNL	3762.55	1.10135	0.40157	2.74261	0.00609531	0.0377316
ADGRD2	19.3619	-3.90157	1.30264	-2.99513	0.00274326	0.0216084		RHBDD2	2718.72	1.10235	0.389458	2.83047	0.00464802	0.0312015
LOC112446053	45.459	-3.88702	1.23325	-3.15185	0.00162239	0.0149304		CPSF6	2691.34	1.1024	0.401189	2.74782	0.00599923	0.0373607
APBA1	1841.95	-3.87554	0.574818	-6.7422	1.56003e-11	1.24575e-08		STIM1	1240.28	1.10419	0.283529	3.89445	9.84226e-05	0.00222826
TP63	110.777	-3.87294	1.12357	-3.44698	0.000566883	0.00731741		MEST	6764.08	1.10426	0.332833	3.31775	0.000907458	0.00995767
SLC26A5	106.942	-3.84961	0.987267	-3.89926	9.64876e-05	0.00220142		TSHZ1	1096.01	1.10614	0.337056	3.28176	0.00103161	0.0109177
GRIK2	101.457	-3.84638	0.910278	-4.2255	2.38412e-05	0.00082956		MAP4	1860.55	1.10902	0.379886	2.91935	0.00350763	0.0254146
PKNOX2	24.5261	-3.83717	1.08799	-3.52683	0.000420562	0.00597423		NSD3	754.362	1.11072	0.263053	4.22241	2.417e-05	0.000835865
SPECC1	328.393	-3.81337	1.07257	-3.55537	0.000377453	0.0054957		ATG13	7395.66	1.11134	0.319345	3.48007	0.000501283	0.00670752
LOC100616526	69.6104	-3.80286	1.40197	-2.71251	0.00667751	0.0400924		RAB12	2255.95	1.11152	0.318588	3.48888	0.000485046	0.00657507
LOC112442979	28.0978	-3.80112	1.08288	-3.51018	0.000447798	0.00623369		CD99L2	993.165	1.11164	0.338916	3.27998	0.00103816	0.010954
DIRAS3	1017.85	-3.79861	0.696956	-5.45029	5.02885e-08	7.93656e-06		LOC112444473	2974.56	1.11324	0.352389	3.15912	0.00158245	0.0147014
LOC101904527	27.9501	-3.78145	1.29979	-2.90927	0.0036227	0.0259664		MBTPS1	4761.51	1.11439	0.38469	2.89685	0.00376934	0.02668
PIWIL3	137.935	-3.77834	1.03486	-3.65106	0.00026116	0.00427392		PRPF40A	3157.41	1.11455	0.367394	3.03367	0.00241602	0.0196321
LOC112447309	33.8635	-3.77713	1.14164	-3.30851	0.000937923	0.0102027		SCPEP1	2854.87	1.11548	0.412655	2.70318	0.00686803	0.04104
MECOM	33.2752	-3.77655	1.28496	-2.93905	0.00329222	0.0244704		PGPEP1	570.731	1.11744	0.411053	2.71848	0.0065582	0.0395424
CD177	352.377	-3.75834	0.944331	-3.9799	6.8944e-05	0.00175792		APBB1	1564.96	1.11792	0.269272	4.15162	3.30132e-05	0.00104229
BHLHA9	90.1276	-3.73747	0.845977	-4.41793	9.96513e-06	0.000453542		STAMBP	570.422	1.12158	0.3967	2.82726	0.00469475	0.0313706
LOC101904927	68.2695	-3.72877	0.952601	-3.9143	9.06668e-05	0.00211251		ZNF775	763.859	1.12185	0.403626	2.77943	0.00544538	0.0350035
CACNA1B	68.5548	-3.72723	1.13893	-3.27256	0.00106578	0.0111716		NEBL	2112.52	1.12223	0.383537	2.926	0.00343355	0.0251441
LOC112449289	107.731	-3.72552	1.05689	-3.52498	0.000423521	0.00601002		BIN1	1279.09	1.12263	0.377658	2.9726	0.00295287	0.0226632
FGD5	209.052	-3.71942	1.11844	-3.32555	0.000882442	0.00976859		CAMKK2	2318.69	1.12578	0.362986	3.10144	0.00192582	0.0168658
ATP8B4	150.302	-3.71823	0.986751	-3.76816	0.000164457	0.00312583		HNRNPR	4237.32	1.12817	0.327656	3.44314	0.000575005	0.0073735
LOC112449073	231.182	-3.71026	0.887531	-4.18043	2.90963e-05	0.000962643		TMEM170B	299.045	1.1288	0.327543	3.44628	0.000568363	0.00732595
LOC112449281	41.7277	-3.70873	0.847752	-4.37478	1.21557e-05	0.00052341		HSPA13	3022.62	1.12892	0.296031	3.81351	0.000137005	0.00279548
RBFOX1	63.8624	-3.70113	1.17262	-3.15631	0.00159781	0.0148129		JUP	7734.25	1.12941	0.358103	3.15387	0.00161121	0.014869
LOC112445126	110.44	-3.70088	1.37604	-2.68952	0.00715554	0.0421558		RAB13	1234.25	1.13036	0.293168	3.85567	0.000115415	0.00250014
LOC112441509	991.179	-3.69727	0.736198	-5.02211	5.11068e-07	5.01006e-05		ACSS3	2063.56	1.13371	0.344349	3.29233	0.000993602	0.0106317
LOC781112	183.403	-3.69512	0.571215	-6.46887	9.87389e-11	5.59563e-08		GLG1	7723.49	1.1375	0.364228	3.12304	0.00178994	0.0160519
TOPAZ1	192.139	-3.69246	0.921424	-4.00735	6.14051e-05	0.0016222		MYL6B	1189.99	1.13808	0.303111	3.75467	0.000173569	0.00324045
ATP10B	627.272	-3.6834	0.667408	-5.51896	3.41009e-08	5.97952e-06		REEP5	3097.97	1.13936	0.366324	3.11026	0.00186926	0.016552
LOC112449262	19.6399	-3.66998	1.06669	-3.44054	0.000580557	0.00741035		LOC516355	1246.65	1.13975	0.366695	3.10816	0.00188255	0.0166278
TBXAS1	38.6869	-3.66811	1.14451	-3.20497	0.00135079	0.0131691		HABP4	1004.47	1.13996	0.42862	2.65961	0.00782319	0.044885
LOC107132694	82.693	-3.66055	0.951317	-3.84787	0.000119149	0.00254338		STRN4	1061.44	1.1408	0.335559	3.3997	0.00067461	0.00823596
LHX9	222.142	-3.65849	0.939616	-3.8936	9.87683e-05	0.00223316		CD81	13193.8	1.14303	0.405237	2.82063	0.00479292	0.0318464
ADORA2B	819.628	-3.65474	1.18002	-3.09719	0.00195366	0.0169826		RILPL2	2525.51	1.14422	0.430539	2.65764	0.00786895	0.0450739
LOC112444848	26.5209	-3.64244	1.26149	-2.88741	0.00388426	0.0273064		LTBP3	2592.59	1.14648	0.408311	2.80786	0.00498716	0.0327776
FAM19A4	299.011	-3.63723	1.08377	-3.35608	0.000790546	0.00908327		DOCK11	2677.59	1.14685	0.42063	2.7265	0.006401	0.038938
COBL	27.9395	-3.63493	0.983604	-3.69552	0.000219435	0.00377574		SAT2	802.247	1.14753	0.385416	2.97737	0.00290734	0.0224215
LOC107131241	44.6163	-3.62939	1.34287	-2.7027	0.0068778	0.0410716		N4BP1	1164.93	1.14845	0.401487	2.86049	0.00422991	0.0291996
SPACA4	59.4269	-3.61335	1.16704	-3.09617	0.00196038	0.016999		PEX13	994.267	1.14913	0.433722	2.64946	0.00806199	0.0458359
LRRC8C	318.315	-3.60903	0.835728	-4.31842	1.57147e-05	0.000634983		TMED10	13657.8	1.15073	0.310058	3.71133	0.000206176	0.00362936
LOC112449294	242.108	-3.59432	0.684067	-5.25433	1.48563e-07	1.91908e-05		TAF2	2567.46	1.15099	0.388433	2.96316	0.00304495	0.0231132
ISL1	76.4848	-3.59094	1.08295	-3.31588	0.000913537	0.00999316		AGPAT5	1819.23	1.15106	0.416318	2.76485	0.00569492	0.0360275
ALOX15B	852.335	-3.58951	1.09779	-3.26976	0.00107638	0.0112358		ESCO1	581.132	1.15194	0.371102	3.1041	0.00190862	0.0167653
CADM3	14.3994	-3.58628	0.974856	-3.67878	0.00023435	0.00397783		IDH2	7007.95	1.15418	0.348372	3.31308	0.000922751	0.0100689
ZFP69B	103.663	-3.5856	1.02051	-3.51353	0.000442188	0.00618008		MZF1	451.776	1.15486	0.430778	2.68088	0.00734292	0.0429343
C24H18orf63	48.9225	-3.58455	1.0269	-3.49064	0.000481868	0.00655131		NFE2L1	6889.27	1.15598	0.392746	2.94332	0.00324716	0.024244
GLP2R	43.2648	-3.58398	1.33869	-2.67723	0.00742327	0.0432975		AGPAT1	1762.13	1.15635	0.379299	3.04866	0.00229865	0.0189681
MARVELD3	200.364	-3.5833	1.15234	-3.10959	0.00187347	0.0165809		ACSS1	733.705	1.15766	0.307344	3.76665	0.00016545	0.00312583
C2CD4C	35.8249	-3.56311	0.996269	-3.57646	0.00034828	0.00520347		ELMOD3	1301.91	1.16057	0.365246	3.17751	0.00148543	0.0140907
BRINP2	1163.42	-3.54755	0.936063	-3.78987	0.000150728	0.00296527		SENP7	476.59	1.1635	0.342415	3.39792	0.000679011	0.00824957
WNT5B	479.724	-3.52754	1.27015	-2.77726	0.00548189	0.0351738		OBSL1	4312.99	1.16487	0.357161	3.26147	0.00110834	0.0114943
LOC112442991	133.488	-3.51953	0.870965	-4.04095	5.32341e-05	0.00147871		PHF13	1196.52	1.16578	0.417695	2.79098	0.00525483	0.0341661
B4GALNT1	46.2445	-3.50693	1.14721	-3.05693	0.00223614	0.0186094		PAXX	1766.96	1.16638	0.353267	3.3017	0.000961007	0.0104087
LOC786914	943.671	-3.5066	0.693877	-5.05363	4.33486e-07	4.41798e-05		TRIM50	814.203	1.16806	0.351187	3.32605	0.000880864	0.00975896
LOC112444643	38.8619	-3.50552	0.77878	-4.5013	6.75395e-06	0.000341596		LOC101902768	545.721	1.16815	0.384226	3.04027	0.00236363	0.0193767
KLRG2	289.767	-3.50277	0.941809	-3.71919	0.000199861	0.00356825		PIGT	4323.13	1.16978	0.424568	2.75523	0.00586518	0.0367369
HES6	211.067	-3.50094	0.917104	-3.81739	0.000134872	0.00277451		ISYNA1	13084.9	1.16993	0.368566	3.17427	0.00150215	0.0141893
PLEKHG4	337.544	-3.48824	1.25151	-2.78722	0.00531619	0.0344249		AKAP2	6913.69	1.17387	0.371049	3.16365	0.00155805	0.0145517
CCDC160	153.3	-3.4807	0.903855	-3.85095	0.000117659	0.00252694		HNRNPM	10004.9	1.17621	0.417704	2.81591	0.00486397	0.0322085
RSPO1	143.287	-3.47293	0.864062	-4.01931	5.83696e-05	0.00156795		SDF4	1905.88	1.17773	0.371307	3.17186	0.00151467	0.0142527
BMP15	2887.72	-3.47037	0.78043	-4.44675	8.71807e-06	0.00040305		SSBP4	1409.31	1.1788	0.329994	3.5722	0.000353996	0.00525698
SCG3	82.0362	-3.46655	1.17016	-2.96246	0.00305195	0.0231306		CHST10	858.361	1.18412	0.345327	3.429	0.000605816	0.00764593
LOC101906485	79.69	-3.45872	0.93473	-3.70023	0.000215401	0.003743		SIMC1	1243.68	1.18579	0.416061	2.85003	0.00437148	0.0299058
NLRP1	153.84	-3.45759	1.10833	-3.11963	0.00181079	0.0161811		ITGB3	454.666	1.18587	0.423783	2.79829	0.00513734	0.0335762
TMEM82	85.2248	-3.44373	1.17734	-2.92499	0.00344464	0.0251937		COL4A3	5522.92	1.18632	0.395708	2.99798	0.00271773	0.0214713
NLRP14	3365.94	-3.44255	0.654807	-5.25735	1.46147e-07	1.91605e-05		SLC25A23	599.553	1.18871	0.330418	3.59759	0.000321184	0.0049254
SHOX2	1140.67	-3.44095	0.724305	-4.75069	2.02724e-06	0.000141328		SLC52A2	4096.33	1.18923	0.368007	3.23155	0.0012312	0.0123125
LOC112447745	65.8933	-3.43705	0.823359	-4.17442	2.98747e-05	0.000975015		PNRC2	4835.94	1.19087	0.346505	3.4368	0.000588633	0.00748812
NRSN1	48.6837	-3.43585	1.2377	-2.776	0.00550325	0.0352307		RNF185	810.847	1.19119	0.335864	3.54663	0.000390197	0.0056466
LOC100296695	176.751	-3.43278	0.647321	-5.30306	1.13876e-07	1.58776e-05		SUMF1	2096.33	1.19192	0.278172	4.28482	1.82884e-05	0.000700549
LOC781152	330.363	-3.42696	0.692021	-4.9521	7.34161e-07	6.89719e-05		MYH11	10306.1	1.19403	0.396422	3.01202	0.00259513	0.0206669
ARHGAP25	166.999	-3.41972	1.08137	-3.1624	0.00156477	0.0145762		EEF2	16175	1.19559	0.409655	2.91854	0.00351678	0.0254146
OVOL1	75.2678	-3.41924	1.17043	-2.92135	0.00348514	0.0253528		SCAPER	847.585	1.19663	0.385938	3.10057	0.00193148	0.0168901
SHE	431.403	-3.41539	1.0326	-3.30758	0.000941054	0.0102305		IGSF11	3956.23	1.19703	0.3891	3.07641	0.00209507	0.0177209
HSD11B2	146.073	-3.40946	0.967517	-3.52393	0.000425202	0.00602416		PTN	10276.7	1.19977	0.40131	2.98964	0.00279302	0.0218895
PCDHB1	61.8501	-3.39797	1.20138	-2.8284	0.00467819	0.0313283		STRBP	3235	1.20069	0.375455	3.19796	0.00138402	0.0133743
LOC112445957	76.6336	-3.39488	1.07742	-3.15094	0.00162744	0.0149406		FAM181B	1142.52	1.20163	0.323616	3.71314	0.000204702	0.00361237
LOC112448086	37.0745	-3.3883	1.10143	-3.07627	0.00209609	0.0177209		EP300	1366.08	1.2048	0.369124	3.26395	0.00109871	0.0114146
NTF4	37.4784	-3.38419	1.22308	-2.76695	0.00565826	0.0359572		FLYWCH1	629.649	1.20524	0.289737	4.15979	3.18543e-05	0.00102117
LOC100847850	54.0558	-3.36375	0.754342	-4.45919	8.22711e-06	0.00038749		RNF145	473.434	1.20708	0.354411	3.40587	0.000659529	0.00810819
MIP	40.8197	-3.36047	1.1847	-2.83656	0.00456022	0.0308368		B4GALT1	1662	1.20806	0.267668	4.51328	6.38313e-06	0.000333666
LOC786474	212.321	-3.34883	0.982861	-3.40723	0.000656255	0.00809059		TEAD2	1279.18	1.20973	0.438996	2.75567	0.00585724	0.0367369
LOC517392	78.8385	-3.34449	1.07617	-3.10778	0.00188498	0.0166408		ZNF146	968.744	1.21113	0.459909	2.63342	0.00845302	0.0474407
ADRA2A	206.495	-3.34345	1.08493	-3.0817	0.00205821	0.0175187		MSANTD2	677.632	1.21198	0.421075	2.87829	0.00399836	0.0279742
MAPK12	58.7482	-3.34247	0.852058	-3.92282	8.75195e-05	0.00206105		ECH1	1547.43	1.21296	0.272613	4.44939	8.61128e-06	0.00040022
BOLL	229.475	-3.34054	0.613128	-5.44836	5.08373e-08	7.93656e-06		ZCCHC14	783.416	1.21367	0.432636	2.80528	0.00502731	0.0329551
ANKRD63	143.773	-3.33872	0.6932	-4.81639	1.46176e-06	0.000110937		ECI1	1588.91	1.21561	0.261139	4.65505	3.23908e-06	0.000197584
TEKT4	24.8074	-3.33262	1.18434	-2.8139	0.00489441	0.0323495		TNS3	3631.29	1.21661	0.291845	4.16867	3.0638e-05	0.00099308
HNF1B	577.802	-3.32764	0.680664	-4.88881	1.01445e-06	8.52581e-05		MSL2	1568.95	1.21721	0.459914	2.6466	0.00813061	0.046077
GABRG2	268.977	-3.31427	0.734834	-4.51023	6.47565e-06	0.000333666		HK1	9424.66	1.21839	0.425561	2.86302	0.00419623	0.0290348
LOC101902884	265.801	-3.31104	0.76544	-4.32567	1.5207e-05	0.000621294		INVS	716.195	1.21888	0.458698	2.65725	0.00787805	0.0450966
LOC104973172	136.952	-3.31013	0.872508	-3.79381	0.000148351	0.00293165		PCBP4	688.612	1.22319	0.453427	2.69766	0.00698297	0.0414869
TEX14	302.949	-3.30813	0.678117	-4.87841	1.06944e-06	8.77939e-05		NFIX	414.778	1.22628	0.444532	2.7586	0.00580499	0.0365658
C5	125.6	-3.30396	0.777412	-4.24994	2.13823e-05	0.000779888		TLN1	6461.21	1.22763	0.422699	2.90427	0.00368107	0.0262136
LOC104969630	33.6382	-3.29288	1.18125	-2.78763	0.00530949	0.0344069		ASH1L	1250.64	1.22859	0.43148	2.84738	0.0044081	0.0300744
WIF1	403.635	-3.28904	0.846855	-3.88383	0.000102824	0.00228976		PBX3	2273.95	1.22986	0.302502	4.06564	4.79013e-05	0.00137956
LOC104975774	22.7228	-3.28721	1.0668	-3.08138	0.00206047	0.0175275		SLC9A3R1	3611.81	1.23083	0.258849	4.75499	1.98455e-06	0.000140583
EGFL8	131.879	-3.28679	0.862651	-3.8101	0.00013891	0.00280824		RHOBTB3	1463.4	1.23097	0.431294	2.85414	0.00431532	0.0296139
LOC101904680	64.1637	-3.28445	1.07234	-3.06288	0.00219216	0.0183541		RBM39	12150.9	1.23318	0.453097	2.72167	0.00649533	0.0392538
GPRC5A	513.775	-3.28089	0.763012	-4.29992	1.70858e-05	0.000667028		SETD2	1334.87	1.23469	0.39833	3.09968	0.00193733	0.0169126
LOC101910047	37.0613	-3.2794	1.19079	-2.75398	0.00588757	0.036835		ZNF292	1916.47	1.23486	0.343872	3.59106	0.000329335	0.00499866
LEKR1	27.4055	-3.27353	1.19552	-2.73816	0.00617837	0.0380558		SIPA1L2	2840.55	1.23646	0.42119	2.93562	0.00332877	0.0245714
DLX4	159.667	-3.26112	0.994571	-3.27893	0.00104203	0.0109751		LARP4	1459.38	1.23729	0.465405	2.65853	0.00784833	0.0449999
SLC34A3	56.3758	-3.25768	0.88857	-3.6662	0.000246181	0.00411282		DNAI2	3866.25	1.23811	0.377067	3.28352	0.00102521	0.0108696
C25H16orf96	419.904	-3.25688	0.83182	-3.91537	9.02672e-05	0.00210599		LENG9	315.446	1.23993	0.382605	3.24075	0.00119217	0.0120368
LOC112442567	21.032	-3.25544	1.18928	-2.73732	0.00619412	0.0381006		PRRC2A	397.409	1.24016	0.439955	2.81883	0.00481996	0.0319898
SOHLH1	1132.81	-3.24383	0.802021	-4.04457	5.24192e-05	0.00146436		ADAR	850.906	1.24266	0.353222	3.51808	0.000434684	0.00611902
GABRB2	102.692	-3.2385	0.90307	-3.5861	0.000335665	0.00507048		BLVRA	2479.31	1.24337	0.403814	3.07908	0.00207641	0.0176054
HSPB9	109.674	-3.23735	0.775194	-4.17618	2.96442e-05	0.000971621		SGSH	852.077	1.24488	0.443195	2.80888	0.00497149	0.0326991
LOC104975782	271.764	-3.23732	0.889701	-3.63866	0.000274057	0.004409		ZFYVE16	774.482	1.24659	0.317572	3.92537	8.65956e-05	0.00204477
LOC100299732	357.604	-3.23477	0.963015	-3.359	0.00078224	0.00902309		PTCD1	901.047	1.24678	0.418	2.98273	0.00285687	0.0221783
ART3	104.274	-3.23406	0.671083	-4.81916	1.44162e-06	0.000110596		UBL7	1951.86	1.24707	0.42018	2.96795	0.00299794	0.0228882
STPG2	32.2759	-3.22891	1.22511	-2.63561	0.00839874	0.0472611		CST6	1155.31	1.24815	0.331036	3.77045	0.000162953	0.00311507
LOC788142	256.005	-3.2286	1.01132	-3.19247	0.00141062	0.0135642		LOC515578	157.972	1.24842	0.474861	2.62901	0.00856335	0.0477742
LOC782892	1344.35	-3.22793	0.800908	-4.03034	5.56959e-05	0.00152885		BICRAL	585.816	1.24914	0.407104	3.06835	0.00215244	0.0181102
LOC101906410	188.093	-3.22764	0.685099	-4.7112	2.46262e-06	0.000162035		PGM2	2088.36	1.2516	0.42158	2.96882	0.00298942	0.0228439
CABLES1	208.165	-3.22645	0.762233	-4.2329	2.30699e-05	0.000815478		HUWE1	2719.58	1.25161	0.332083	3.76897	0.00016392	0.00312583
LOC101904087	295.683	-3.21906	0.764875	-4.20861	2.56944e-05	0.000876504		ALDH2	4745.84	1.25214	0.331405	3.77828	0.000157913	0.00306205
KLC3	2218.62	-3.21642	0.667379	-4.81948	1.43933e-06	0.000110596		C17H4orf46	621.095	1.25279	0.311475	4.02213	5.76733e-05	0.00156037
ZMAT4	734.069	-3.21586	0.666959	-4.82167	1.42358e-06	0.000110174		B3GNT9	861.541	1.25363	0.417945	2.99951	0.00270411	0.0213894
REC114	340.039	-3.21107	0.864334	-3.71508	0.00020314	0.00359899		HPCA	350.51	1.25777	0.479373	2.62377	0.00869618	0.0483034
PITX1	135.078	-3.20806	0.943362	-3.40067	0.000672218	0.00821247		ZNF410	1363.41	1.25922	0.37426	3.36456	0.000766666	0.00894372
COL26A1	70.8355	-3.20596	1.11776	-2.86819	0.00412828	0.0286626		IFITM3	5782.11	1.2607	0.413164	3.05134	0.00227823	0.0188526
TG	192.847	-3.19559	0.982183	-3.25356	0.0011397	0.0116884		CREB3L2	3143.53	1.26117	0.353276	3.56993	0.000357071	0.00529369
LOC107131987	102.878	-3.19176	1.20114	-2.65727	0.00787759	0.0450966		FGF12	2242.9	1.26162	0.439627	2.86976	0.00410789	0.0285595
NPY	109.372	-3.18997	0.801794	-3.97854	6.93387e-05	0.00176456		IRF2BP2	2357.65	1.26244	0.302099	4.1789	2.92925e-05	0.000965499
NEK6	699.204	-3.18993	0.789883	-4.03849	5.37974e-05	0.00148837		WNT6	2600.58	1.26271	0.484232	2.60765	0.00911665	0.0499567
SNAI3	346.352	-3.18596	0.938466	-3.39486	0.000686631	0.00832487		ITGA6	14322.1	1.26421	0.235055	5.37834	7.51745e-08	1.1098e-05
LRRC34	315.03	-3.18567	0.874127	-3.6444	0.000268017	0.00435169		DDX6	3081.78	1.26439	0.357826	3.53353	0.000410054	0.00587588
LOC112449295	69.9199	-3.17956	0.761891	-4.17325	3.00284e-05	0.000976924		TXNIP	32805.9	1.26725	0.399924	3.16873	0.00153106	0.0143476
SCML4	30.7165	-3.17032	1.15695	-2.74023	0.00613958	0.0378922		FNDC10	2822.56	1.26756	0.36195	3.50202	0.000461745	0.0063516
LOC790134	315.834	-3.16948	0.841801	-3.76512	0.000166469	0.0031379		PKP2	427.921	1.27287	0.426442	2.98486	0.00283713	0.0220934
AGBL4	224.156	-3.16405	0.811017	-3.90133	9.56661e-05	0.00219683		NOTCH2	2065.54	1.27343	0.422368	3.01498	0.00256999	0.0205925
ATP8B1	838.857	-3.16252	0.811269	-3.89824	9.68962e-05	0.00220788		PSAT1	1212.09	1.27648	0.393785	3.24155	0.0011888	0.0120305
LOC104970178	195.604	-3.15003	0.887851	-3.54793	0.000388272	0.00563268		LITAF	1961.59	1.27676	0.472921	2.69973	0.00693954	0.0413548
GSX1	50.6274	-3.14789	0.971643	-3.23976	0.00119632	0.0120648		MARC2	1698.18	1.27695	0.369299	3.45777	0.000544659	0.00710889
LOC104975928	888.594	-3.14666	0.730029	-4.31033	1.6301e-05	0.000646447		PEF1	1163.89	1.27696	0.448812	2.84521	0.00443824	0.0302096
HAAO	266.537	-3.14215	0.912401	-3.44383	0.000573533	0.00736		ATPAF1	1846.36	1.27925	0.309253	4.13657	3.52531e-05	0.00108845
LOC104970471	213.242	-3.14214	0.900776	-3.48826	0.000486176	0.00657882		PEA15	2328.49	1.28039	0.372162	3.44041	0.000580832	0.00741035
LOC514189	1020.5	-3.13322	0.90892	-3.44719	0.000566442	0.00731709		ATP2B4	542.988	1.281	0.474776	2.69811	0.00697345	0.0414584
MGAT5B	63.9467	-3.1329	1.01119	-3.09825	0.00194668	0.0169458		PCM1	2665.63	1.28183	0.32767	3.91197	9.15468e-05	0.00212737
LYPD6B	178.282	-3.12384	0.829273	-3.76696	0.000165246	0.00312583		MEF2A	1772.12	1.28411	0.471811	2.72167	0.00649538	0.0392538
LOC112449271	77.5925	-3.11716	1.05549	-2.9533	0.00314401	0.0236954		PABPC1	7552.36	1.28712	0.48485	2.65468	0.00793844	0.0453389
LOC101904702	58.093	-3.11324	0.896989	-3.47077	0.000518974	0.00689141		CREB1	239.391	1.28795	0.404432	3.18459	0.00144959	0.0138329
GNA14	623.397	-3.11279	0.680881	-4.57171	4.83756e-06	0.000268944		MINPP1	1810.57	1.28846	0.471464	2.7329	0.0062779	0.0384152
LOC112442340	190.229	-3.11041	0.814481	-3.81889	0.000134053	0.0027609		KHDRBS2	333.747	1.28966	0.403334	3.1975	0.00138623	0.0133809
LINGO2	352.299	-3.10909	0.817919	-3.80122	0.000143986	0.00287122		GRN	4895.75	1.28976	0.415639	3.10307	0.00191527	0.0167985
ZIC5	58.5702	-3.10898	1.01948	-3.04956	0.00229179	0.0189415		DGKE	777.504	1.29019	0.367777	3.50807	0.000451364	0.00626465
LOC112445441	20.4183	-3.10537	1.18143	-2.62849	0.00857644	0.0478017		LDLRAD3	2897.91	1.29127	0.493647	2.61578	0.00890235	0.0491195
PTPRT	558.832	-3.10462	0.970701	-3.19833	0.00138225	0.0133646		KMT2D	971.483	1.29291	0.234495	5.51358	3.51617e-08	6.05608e-06
HDGFL1	241.853	-3.10271	0.540554	-5.73988	9.47464e-09	2.19014e-06		REPIN1	2037.22	1.29422	0.491093	2.63538	0.00840439	0.0472777
LOC104974542	58.934	-3.10158	1.1749	-2.63987	0.00829374	0.0468353		CLSTN1	3680.59	1.29696	0.375233	3.45642	0.000547409	0.00713419
EQTN	25.7536	-3.09961	0.896145	-3.45883	0.000542535	0.00710498		PANK4	738.838	1.29765	0.434678	2.98531	0.00283288	0.0220701
NPTX2	393.19	-3.09244	0.667881	-4.63023	3.65257e-06	0.00021752		CHSY1	1313.54	1.29795	0.339394	3.82431	0.000131137	0.00272318
BMP7	303.243	-3.08735	0.995434	-3.10151	0.00192537	0.0168658		VSIG10	824.56	1.3	0.493572	2.63385	0.00844216	0.0474051
LOC516736	199.874	-3.08666	0.952605	-3.24023	0.00119434	0.0120518		IDUA	3829.18	1.30111	0.345034	3.77095	0.000162628	0.00311225
LOC107131699	159.373	-3.08478	0.994723	-3.10114	0.00192776	0.0168744		LOC112445692	117.121	1.30215	0.458222	2.84175	0.0044866	0.0304209
SERPINF1	1003.73	-3.08063	0.73754	-4.17689	2.95517e-05	0.000970666		KPNB1	310.529	1.30233	0.445414	2.92387	0.00345709	0.0252463
SPESP1	124.931	-3.0799	1.03783	-2.96764	0.00300095	0.0228918		LAMB2	1614.07	1.30689	0.408945	3.19577	0.00139459	0.0134542
POU5F1	806.975	-3.07239	0.78878	-3.89512	9.81503e-05	0.00222778		ZER1	1498.64	1.30774	0.348064	3.75719	0.000171832	0.00321486
RNF17	489.37	-3.0722	0.980535	-3.13318	0.00172921	0.0156672		KPNA1	2159.8	1.30886	0.461648	2.83519	0.0045798	0.0309334
LOC112448155	91.0301	-3.07042	0.76798	-3.99804	6.38685e-05	0.00165982		GJA5	14554.4	1.31152	0.459658	2.85325	0.00432751	0.0296618
BMP6	886.911	-3.06918	0.478219	-6.41793	1.38138e-10	7.13769e-08		AAMDC	846.944	1.31293	0.358184	3.66553	0.000246827	0.0041141
DMRT3	43.4906	-3.0683	1.00663	-3.04808	0.00230311	0.0189958		PLA2G1B	1244.99	1.31321	0.500138	2.62569	0.00864741	0.0481667
LOC104976379	42.0568	-3.06758	1.02912	-2.9808	0.002875	0.0222797		TPP1	1094.85	1.31329	0.409955	3.20349	0.00135773	0.013222
SLC44A5	50.69	-3.066	1.13607	-2.69878	0.00695935	0.0414026		ECE1	19080.2	1.31379	0.383361	3.42704	0.000610202	0.00768683
REEP1	116.851	-3.05701	0.911625	-3.35336	0.000798358	0.00912869		NFE2L2	3082.86	1.31403	0.374881	3.5052	0.000456273	0.00631165
ATP2C2	1315.06	-3.05414	0.683314	-4.4696	7.83655e-06	0.000373583		EPHX2	4959.66	1.3143	0.19783	6.64357	3.06167e-11	2.1515e-08
TRHDE	156.975	-3.05297	0.762077	-4.00612	6.17247e-05	0.00162358		N4BP2	1719.49	1.31434	0.416192	3.15801	0.00158849	0.0147342
LOC101904674	3190.59	-3.05291	0.697504	-4.3769	1.20377e-05	0.000520884		PRRC2B	789.355	1.3152	0.46627	2.82068	0.00479215	0.0318464
UNC5D	307.99	-3.05182	1.09221	-2.79417	0.00520333	0.033894		MPZL1	2987.95	1.31645	0.226317	5.81683	5.99757e-09	1.46341e-06
COX7B2	86.4812	-3.04947	1.02383	-2.97848	0.00289684	0.02237		GLMP	262.812	1.32184	0.401049	3.29595	0.000980895	0.010572
ADAMTS12	46.8591	-3.04888	1.13248	-2.69221	0.0070981	0.0419508		GATA6	6478.18	1.32258	0.392634	3.36848	0.000755849	0.00887024
LOC506594	31.2221	-3.04664	1.0242	-2.97466	0.0029331	0.0225904		TCAF1	2376.74	1.32295	0.392015	3.37475	0.000738823	0.0087582
LOC100299180	37.2317	-3.04152	0.836559	-3.63575	0.000277174	0.00444467		IMPDH1	656.846	1.32311	0.424322	3.11818	0.0018197	0.0162525
LOC100335593	108.214	-3.04084	0.814125	-3.7351	0.000187641	0.0034131		CDC14B	4721.91	1.3234	0.232108	5.70163	1.18668e-08	2.57377e-06
FZD10	395.119	-3.04078	0.942128	-3.22757	0.00124848	0.0124268		HEBP1	1535.58	1.32466	0.383076	3.45795	0.000544299	0.00710889
LOC112445531	195.07	-3.03464	0.597239	-5.08111	3.75232e-07	3.97113e-05		PNRC1	10652.3	1.32501	0.506895	2.61398	0.00894937	0.049317
GPR160	1644.59	-3.02999	0.612582	-4.94626	7.56532e-07	7.06955e-05		BOD1L1	1236.18	1.32532	0.389623	3.40155	0.000670059	0.00819178
C19H17orf53	188.992	-3.02876	0.585587	-5.17217	2.31391e-07	2.65691e-05		KCNC4	366.657	1.32798	0.457199	2.90459	0.00367731	0.0262136
MUC13	955.909	-3.02605	1.03976	-2.91032	0.00361057	0.0259112		CAB39L	769.98	1.3283	0.329819	4.02736	5.64072e-05	0.00153876
BAALC	70.588	-3.01227	1.0809	-2.78682	0.00532284	0.0344426		ZNF345	161.482	1.32841	0.433401	3.06508	0.00217613	0.0182571
SAP25	145.194	-3.0122	0.76587	-3.93305	8.38756e-05	0.0020048		PTMS	1295.38	1.3286	0.407386	3.26129	0.00110908	0.0114945
LOC104974055	61.9017	-3.00929	0.874992	-3.43922	0.000583393	0.00743763		ZBTB7A	1110.49	1.32869	0.429212	3.09566	0.00196377	0.0170128
LOC100139638	30.6097	-3.00484	1.07988	-2.78256	0.00539318	0.0347569		ALDOC	1765.04	1.32897	0.292922	4.53693	5.70785e-06	0.000305042
LOC503858	34.0193	-3.00141	0.875114	-3.42974	0.00060417	0.00764062		KIF21A	525.24	1.32916	0.48844	2.72123	0.00650403	0.0392926
LOC112441883	82.3791	-3.00108	0.812603	-3.69317	0.000221475	0.00379968		UBAP1	3863.85	1.33218	0.510583	2.60914	0.00907699	0.0498015
PDGFD	206.06	-3.00002	0.626579	-4.78793	1.68512e-06	0.000122542		ZBTB1	568.889	1.33232	0.377167	3.53245	0.000411727	0.00588545
PRRT1B	848.667	-2.999	0.658053	-4.55737	5.17971e-06	0.00028348		RXRA	209.568	1.3332	0.47222	2.82327	0.00475367	0.0316639
ABCC2	1535.06	-2.99867	0.572482	-5.23802	1.62311e-07	2.03678e-05		ZMIZ1	464.693	1.33356	0.495305	2.69239	0.00709419	0.0419508
FAM69C	180.514	-2.99244	0.971034	-3.08171	0.00205816	0.0175187		SAMM50	1217.03	1.33369	0.487971	2.73313	0.00627359	0.0384137
LOC104971984	34.0741	-2.9739	1.02716	-2.89526	0.00378842	0.0267719		LOC104968518	348.783	1.3353	0.449973	2.96751	0.0030022	0.0228918
ATP6V1FNB	41.5157	-2.9722	1.07049	-2.77648	0.00549504	0.0352145		TMEM19	882.101	1.33742	0.342002	3.91057	9.20804e-05	0.00213695
LOC101904378	59.5959	-2.97043	0.903754	-3.28677	0.00101344	0.0107708		SPART	3528.13	1.33796	0.389561	3.43453	0.000593582	0.00753061
DGKG	160.78	-2.96737	0.992965	-2.9884	0.00280447	0.0219167		METTL2A	600.702	1.33804	0.409894	3.26436	0.00109713	0.0114071
SLC22A15	63.1779	-2.9666	1.1016	-2.69299	0.0070814	0.0419016		GPATCH8	1870.51	1.33862	0.266514	5.02269	5.09527e-07	5.01006e-05
LOC100300759	257.898	-2.96385	1.11354	-2.66166	0.00777575	0.0446858		VPS4B	1713.51	1.33974	0.360489	3.71645	0.000202044	0.00358899
DDX4	1027.51	-2.96138	1.01905	-2.90601	0.00366075	0.0261644		FUBP1	2681.26	1.34009	0.505084	2.65321	0.00797314	0.0454603
MPC1L	496.557	-2.95212	0.562281	-5.25026	1.51887e-07	1.93359e-05		ETNK2	10645.3	1.34024	0.290626	4.61155	3.99673e-06	0.000232683
LOC112442081	17.5005	-2.94663	0.879259	-3.35127	0.000804412	0.0091499		RDH13	281.225	1.34138	0.48932	2.74132	0.00611931	0.037806
EPB41L3	1221.71	-2.94621	0.795334	-3.70437	0.00021192	0.00369431		PRKAB1	1481.31	1.34442	0.502796	2.67389	0.0074977	0.0436736
IL1RN	59.3091	-2.94501	1.00822	-2.92099	0.0034892	0.0253544		B4GALT4	8114.88	1.34452	0.422808	3.17999	0.0014728	0.0139936
LOC101907070	820.569	-2.94464	0.688624	-4.27612	1.90183e-05	0.000718523		FAM114A1	9747.68	1.34471	0.24238	5.54797	2.89007e-08	5.18089e-06
LOC100297099	130.202	-2.93884	0.790168	-3.71925	0.000199813	0.00356825		ZNF462	419.115	1.34528	0.460886	2.9189	0.00351264	0.0254146
FOXN4	62.3336	-2.93038	1.04921	-2.79294	0.00522321	0.0340109		RAVER1	2719.96	1.34599	0.444541	3.02781	0.00246332	0.0199426
NFIA	608.654	-2.92926	0.292694	-10.0079	1.40646e-23	2.47087e-19		LYRM9	947.205	1.34876	0.424727	3.17559	0.00149533	0.0141617
TDRD5	1938.64	-2.92567	0.626099	-4.67286	2.9703e-06	0.000185043		ILDR2	1059.66	1.34898	0.396047	3.4061	0.000658988	0.00810722
RSPO2	1382.16	-2.92314	0.705558	-4.14302	3.42758e-05	0.00106663		RBMS3	935.781	1.34911	0.3462	3.89692	9.74254e-05	0.00221706
GCNT3	377.37	-2.92261	1.07271	-2.72452	0.00643953	0.0390641		ADGRA3	5546.66	1.34914	0.500951	2.69316	0.00707789	0.0419016
LOC101905308	107.507	-2.92151	0.744491	-3.92417	8.70288e-05	0.00205224		ARSG	943.041	1.3519	0.417581	3.23745	0.00120601	0.0121417
FANCD2	1523.55	-2.91606	0.807711	-3.61028	0.00030587	0.00474275		CRY2	756.329	1.35253	0.460557	2.93673	0.0033169	0.024525
TRAF5	60.6459	-2.91474	0.817175	-3.56685	0.0003613	0.00534736		FZD1	1006.92	1.35265	0.497918	2.71661	0.00659549	0.0396406
POU3F2	21.436	-2.91439	1.05247	-2.76909	0.00562132	0.0357939		KLHL26	624.241	1.35283	0.40729	3.32154	0.00089521	0.0098664
LOC618268	24.4067	-2.91398	1.09266	-2.66686	0.00765634	0.0443185		NRXN2	1463.24	1.35399	0.507789	2.66643	0.00766606	0.0443277
CPB2	186.61	-2.91226	0.945239	-3.08098	0.0020632	0.0175357		TTI1	540.856	1.35424	0.465317	2.91036	0.00361014	0.0259112
CADPS2	1991.27	-2.91202	0.676378	-4.30531	1.66749e-05	0.000658303		LGALS3BP	6412.95	1.35465	0.487876	2.77663	0.00549265	0.0352145
LOC101903820	53.6127	-2.9111	0.948861	-3.068	0.002155	0.0181144		SGSM1	127.507	1.35676	0.49577	2.73667	0.0062065	0.0381178
LOC112444595	88.9278	-2.90732	0.862146	-3.37219	0.000745722	0.00879842		TGFBR3	2357.18	1.35678	0.30917	4.38846	1.14158e-05	0.000498886
PDE6C	1517.2	-2.89793	0.645729	-4.48784	7.19494e-06	0.000357064		RBM25	2990.85	1.35689	0.486615	2.78843	0.00529639	0.03436
B3GAT2	90.5618	-2.89598	1.10057	-2.63134	0.00850493	0.0475842		RIPOR1	879.437	1.35736	0.320517	4.2349	2.28655e-05	0.000811517
TPH2	59.4903	-2.8917	0.990786	-2.91859	0.0035162	0.0254146		SREBF1	1961.65	1.35749	0.243183	5.58216	2.37551e-08	4.53619e-06
BNC1	417.978	-2.89037	0.801684	-3.60537	0.000311709	0.00481296		TNS1	1827.39	1.35812	0.33488	4.05554	5.00188e-05	0.0014196
TLX3	38.0634	-2.88777	0.810521	-3.56286	0.000366836	0.00539747		AHNAK	3306.54	1.35964	0.457527	2.97172	0.00296133	0.0226984
POLE2	134.335	-2.8873	0.981618	-2.94136	0.0032677	0.0243456		USP14	2156.69	1.36004	0.513442	2.64887	0.00807622	0.0458872
CFAP58	58.1534	-2.88729	0.7788	-3.70736	0.000209432	0.00367898		IVNS1ABP	36382.4	1.36078	0.391618	3.47478	0.000511276	0.00682011
LOC112444603	280.057	-2.88306	0.743981	-3.87517	0.000106548	0.00234786		TCEA3	1347.81	1.36612	0.409828	3.33341	0.00085789	0.00955702
RARB	1625.73	-2.86513	0.597168	-4.79786	1.60369e-06	0.00011739		PPP1R1A	977.974	1.36616	0.404709	3.37565	0.000736402	0.00874129
LOC101909274	106.448	-2.85876	0.877014	-3.25965	0.0011155	0.0115277		ZNF557	377.847	1.36999	0.387663	3.53396	0.000409376	0.00587096
NKX6-2	272.404	-2.85856	0.580478	-4.9245	8.45773e-07	7.6805e-05		YTHDF3	3673.33	1.37146	0.437684	3.13345	0.00172765	0.0156612
GLP1R	112.42	-2.85674	0.941409	-3.03453	0.00240908	0.0195938		KLHDC3	3067.29	1.37233	0.386237	3.55307	0.000380757	0.00553737
MEI1	272.978	-2.85193	1.00065	-2.85008	0.00437084	0.0299058		PPM1K	4929.03	1.37505	0.414505	3.31733	0.000908837	0.00996036
CCDC88C	98.678	-2.84975	0.975979	-2.91988	0.00350161	0.0253929		GTF3C6	733.281	1.37782	0.375133	3.67288	0.00023983	0.00403189
QRICH2	189.469	-2.84688	0.867483	-3.28177	0.00103159	0.0109177		ASPH	2741.15	1.38056	0.447818	3.08285	0.00205026	0.017468
ZAP70	199.692	-2.84622	0.816497	-3.48589	0.000490505	0.00660579		APOBEC3H	916.645	1.38332	0.402471	3.43706	0.00058806	0.00748625
SH2B3	303.338	-2.84393	0.693262	-4.10225	4.09154e-05	0.00122245		SMAD4	3742.61	1.38384	0.377989	3.66106	0.000251172	0.00416148
LOC100335177	119.002	-2.83843	0.931643	-3.0467	0.0023137	0.0190563		TPM1	20995.7	1.38416	0.513463	2.69574	0.0070233	0.0416421
PLEKHG7	1825.46	-2.83259	0.7518	-3.76774	0.000164733	0.00312583		MDFIC	955.425	1.38506	0.467383	2.96344	0.00304222	0.0231067
SHROOM3	351.145	-2.83229	0.537295	-5.27139	1.35398e-07	1.81577e-05		RRBP1	3822.14	1.38609	0.430517	3.21958	0.00128379	0.0126897
AARD	549.095	-2.8304	0.916455	-3.08842	0.00201225	0.0172782		CLIC3	638.411	1.38621	0.308871	4.488	7.18952e-06	0.000357064
SNX22	2177.66	-2.82524	0.702904	-4.01938	5.83514e-05	0.00156795		SH3D19	4971.22	1.38653	0.336952	4.1149	3.87345e-05	0.00116323
PKP1	222.247	-2.82357	0.465619	-6.06412	1.32675e-09	4.23788e-07		NSD1	1055.86	1.38866	0.490553	2.83081	0.00464308	0.0312015
SERPINE3	146.621	-2.82228	0.809165	-3.48789	0.000486856	0.00657882		ABHD8	457.324	1.38914	0.532041	2.61096	0.00902882	0.0496458
ARL14EPL	933.776	-2.82211	0.688772	-4.0973	4.17996e-05	0.00124675		ZNF644	1275.08	1.39082	0.37149	3.74389	0.000181196	0.00332629
PIF1	874.225	-2.81603	1.04877	-2.68508	0.00725125	0.0425342		COL4A4	4929.91	1.39122	0.349356	3.98224	6.82694e-05	0.00174325
LOC101901964	49.4538	-2.81408	1.01233	-2.77982	0.00543893	0.0349804		PXYLP1	1152.69	1.3915	0.50715	2.74377	0.00607374	0.0376644
AZU1	89.5333	-2.81286	0.836601	-3.36224	0.000773117	0.00898663		SIX5	734.52	1.39209	0.527317	2.63994	0.00829202	0.0468353
NGEF	542.521	-2.81135	0.673083	-4.17683	2.95598e-05	0.000970666		MIER3	819.542	1.39252	0.445238	3.12759	0.00176247	0.0158758
PROK2	120.327	-2.80638	0.661231	-4.24418	2.19392e-05	0.000793021		CNPY4	1249.07	1.39368	0.474231	2.93883	0.00329457	0.0244704
NEIL3	1399.66	-2.80494	0.486755	-5.76253	8.28638e-09	1.941e-06		TGFB3	850.306	1.39945	0.352323	3.97205	7.12558e-05	0.00178897
NOBOX	2728.69	-2.8042	0.621477	-4.51215	6.41739e-06	0.000333666		ATP8B2	107.568	1.39977	0.428782	3.26453	0.00109645	0.0114071
ICA1L	2706	-2.80391	0.560236	-5.00487	5.59008e-07	5.42578e-05		AMHR2	1289.01	1.4007	0.457283	3.06309	0.00219061	0.0183522
NEB	958.717	-2.80017	0.509923	-5.49136	3.98846e-08	6.61031e-06		MYO10	3777.83	1.40165	0.342355	4.09415	4.23719e-05	0.00125529
ARHGEF16	240.878	-2.79747	1.05499	-2.65165	0.00801006	0.0455849		GATA4	7046.22	1.40171	0.345678	4.05496	5.01427e-05	0.00142082
LOC112448433	146.338	-2.79715	0.65202	-4.28997	1.787e-05	0.000687945		PRSS35	5538.22	1.40449	0.418133	3.35896	0.000782359	0.00902309
LOC505120	236.449	-2.79714	0.974107	-2.87149	0.00408537	0.028447		SLC25A20	877.596	1.40465	0.338583	4.14861	3.34503e-05	0.00104751
FRMD3	671.291	-2.79445	0.733709	-3.80866	0.000139722	0.00281494		RETREG2	3363.51	1.40531	0.309145	4.54578	5.47332e-06	0.000295862
LOC112444626	134.113	-2.79225	1.00986	-2.76498	0.00569254	0.0360275		ULK1	1188.48	1.40565	0.444769	3.1604	0.0015755	0.0146447
SLC30A3	657.987	-2.78917	0.828192	-3.36779	0.000757744	0.00888137		S100A16	1990.33	1.4074	0.411879	3.41703	0.000633076	0.00789198
C8B	351.079	-2.78451	0.624886	-4.45602	8.34937e-06	0.000392197		MB21D2	284.638	1.40769	0.429226	3.2796	0.00103954	0.0109554
LOC107131899	21.3613	-2.78348	0.942133	-2.95445	0.00313231	0.0236174		FYTTD1	3815.13	1.40779	0.287258	4.90079	9.54502e-07	8.42612e-05
SH2D2A	254.583	-2.78266	0.952742	-2.92069	0.00349258	0.0253544		SLC25A10	3030.12	1.40882	0.432003	3.26114	0.00110967	0.0114945
CXHXorf67	1153.21	-2.78061	0.673952	-4.12582	3.6941e-05	0.00112533		COL6A2	2214.23	1.41026	0.465962	3.02656	0.00247354	0.0199794
LOC101905527	49.0322	-2.78025	0.830873	-3.34619	0.000819315	0.00925148		FERMT1	315.588	1.41135	0.509464	2.77027	0.00560102	0.0357035
SGPP2	631.842	-2.77752	0.762557	-3.64238	0.000270127	0.00437382		LOC614522	5710.84	1.41329	0.441711	3.19958	0.00137628	0.0133438
SLC47A1	966.69	-2.77471	0.780061	-3.55704	0.000375054	0.005468		PHF23	1136.66	1.41377	0.539278	2.62161	0.00875166	0.0485319
ESYT3	683.82	-2.77261	0.540699	-5.12783	2.93105e-07	3.2183e-05		LTBP1	1548.98	1.41635	0.502905	2.81634	0.00485746	0.03219
HOXB2	74.8458	-2.76873	0.952647	-2.90636	0.00365666	0.0261458		PLOD1	6608.32	1.42499	0.46603	3.05772	0.00223027	0.0186047
KIAA1549L	76.1496	-2.76609	1.02967	-2.68639	0.00722281	0.0424241		SLC12A7	3039.31	1.42509	0.357206	3.98953	6.62048e-05	0.00170291
LOC107133063	24.1108	-2.76445	0.995692	-2.77641	0.00549625	0.0352145		BLVRB	869.594	1.42739	0.217499	6.56275	5.2823e-11	3.43702e-08
HES5	273.497	-2.76312	0.940347	-2.9384	0.0032991	0.0244704		TXNRD1	2386.38	1.42768	0.48153	2.96489	0.00302791	0.0230378
PHACTR3	1329.7	-2.76104	0.751658	-3.67326	0.000239478	0.00402983		GLCCI1	1318.86	1.42854	0.377111	3.78811	0.000151798	0.00297965
ADCY5	46.5312	-2.75728	0.893056	-3.08746	0.00201873	0.0173		NOS3	455.015	1.42873	0.503649	2.83676	0.00455734	0.0308292
RBM44	289.287	-2.7535	0.658612	-4.18077	2.90526e-05	0.000962643		AFTPH	1216.59	1.42881	0.533187	2.67975	0.00736778	0.0430453
LOC100297779	122.831	-2.7531	0.544254	-5.05848	4.2261e-07	4.3673e-05		XRN1	750.123	1.43004	0.504894	2.83235	0.00462067	0.0311021
CDH7	1325.1	-2.74462	0.713416	-3.84715	0.000119499	0.00254584		KLHL2	753.444	1.43036	0.490506	2.9161	0.00354439	0.0255669
LMOD3	54.1073	-2.74429	0.768076	-3.57294	0.000352993	0.00524652		HNRNPK	17697.7	1.43053	0.514453	2.78068	0.00542457	0.0349336
RBMXL2	337.995	-2.74386	1.0373	-2.6452	0.0081643	0.0462529		SYT4	2592.9	1.43082	0.490274	2.91841	0.00351827	0.0254149
SLC12A3	399.184	-2.74295	0.993433	-2.76108	0.00576105	0.0363542		SHBG	876.536	1.43174	0.365057	3.92195	8.78357e-05	0.00206297
FKBP6	2074.58	-2.7424	0.640378	-4.28247	1.84831e-05	0.000704733		GLB1L	449.074	1.43391	0.511671	2.80241	0.00507222	0.0332124
DOK4	1618.33	-2.73926	0.697533	-3.92707	8.59861e-05	0.00203566		SCN2B	166.897	1.43447	0.497443	2.88369	0.00393044	0.0275979
CCDC172	356.721	-2.73844	0.742617	-3.68756	0.000226415	0.00386556		RBAK	603.273	1.43616	0.369903	3.88255	0.000103368	0.00229709
CIART	3602.61	-2.73773	0.67382	-4.063	4.84458e-05	0.00139068		ZNF618	720.951	1.43974	0.411166	3.50161	0.000462459	0.00635221
ATG2A	1174.55	-2.7376	0.638188	-4.28965	1.78957e-05	0.000687945		SASH1	1329.72	1.44079	0.409622	3.51737	0.000435843	0.00612551
LUZP2	644.978	-2.73615	0.613419	-4.46049	8.17735e-06	0.000386182		NTRK2	777.601	1.44201	0.50988	2.82813	0.00468205	0.031335
LOC112443450	200.687	-2.73264	0.784912	-3.48146	0.000498679	0.0066884		KDM4A	809.186	1.44501	0.514685	2.80755	0.00499194	0.0327967
MESP2	191.834	-2.73179	0.833217	-3.27861	0.00104319	0.0109785		PCDHGC3	5477.9	1.44526	0.511168	2.82737	0.00469321	0.0313706
DUSP13	563.834	-2.73113	0.719772	-3.79444	0.000147977	0.00292938		UNC119B	912.901	1.44614	0.403325	3.58555	0.000336369	0.00507674
EMILIN2	99.6904	-2.72788	0.921887	-2.95901	0.00308624	0.0233502		TGFA	854.737	1.44683	0.45306	3.19347	0.00140574	0.013547
LOC112441475	98.7419	-2.72606	0.970027	-2.8103	0.00494959	0.032616		QSOX2	1059.01	1.44725	0.504905	2.86638	0.00415197	0.0287966
C20H5orf58	38.78	-2.72573	0.906753	-3.00603	0.00264684	0.0210236		LOC100336909	135.269	1.44803	0.371938	3.89319	9.89351e-05	0.00223405
ADGRB3	73.9278	-2.72393	0.884793	-3.07861	0.00207971	0.0176249		SESN2	2289.41	1.44847	0.450016	3.2187	0.00128775	0.0127168
C18H19orf84	131.761	-2.71475	0.934039	-2.90647	0.00365538	0.0261458		NFIC	4043.76	1.45112	0.402412	3.60605	0.000310893	0.00480789
CDH26	86.5022	-2.71376	0.682137	-3.97832	6.94052e-05	0.00176456		RAB30	1274.36	1.45222	0.384943	3.77256	0.00016158	0.00309894
NCF2	805.033	-2.71199	0.554713	-4.889	1.01351e-06	8.52581e-05		LOC107131209	580.017	1.45266	0.480343	3.02423	0.00249271	0.0200973
FAM83E	100.635	-2.71093	0.966923	-2.80367	0.00505249	0.0330955		CACNA1H	909.303	1.45371	0.401782	3.61816	0.000296699	0.00465394
LOC101904481	8036.74	-2.71087	0.662017	-4.09487	4.22409e-05	0.00125353		BCAT2	746.814	1.45671	0.441526	3.29925	0.000969429	0.0104831
ARHGEF26	833.138	-2.70644	0.627102	-4.31579	1.5903e-05	0.00063641		VIM	32155.2	1.45699	0.444516	3.27769	0.00104661	0.010997
SALL4	2697.65	-2.7053	0.663262	-4.07877	4.52738e-05	0.00131902		TTF2	773.517	1.45811	0.469576	3.10516	0.00190177	0.0167386
XKRX	119.784	-2.70479	0.829613	-3.2603	0.00111296	0.0115122		AP1G1	1954.41	1.46207	0.386233	3.78545	0.00015343	0.00299495
GRIK3	129.551	-2.7037	0.798659	-3.3853	0.000711009	0.00852047		ANKS1A	1396.99	1.46624	0.483854	3.03034	0.0024428	0.0198314
HOXA7	462.062	-2.69968	0.758255	-3.56038	0.000370315	0.00542142		GSTP1-2	2558.87	1.46642	0.506337	2.89612	0.00377805	0.0267225
LOC104975050	522.702	-2.6988	0.642143	-4.20281	2.63623e-05	0.00089408		MLXIP	820.482	1.46756	0.431332	3.40238	0.000668016	0.00819178
LOC100295712	7464.2	-2.69579	0.711833	-3.78711	0.000152412	0.00298502		ZC3HAV1	1684.46	1.46759	0.395254	3.71302	0.0002048	0.00361237
TERB1	482.062	-2.69566	0.898603	-2.99983	0.00270131	0.0213768		TAOK3	738.223	1.46913	0.432226	3.39898	0.000676385	0.00824071
UNC13B	3029.57	-2.6916	0.569893	-4.72299	2.32398e-06	0.000156		RGS3	721.264	1.47205	0.475049	3.09873	0.00194353	0.016938
UCP3	249.327	-2.69118	0.886824	-3.03463	0.00240831	0.0195938		R3HCC1	1888.54	1.47326	0.427725	3.4444	0.00057233	0.00735296
GPR137C	67.6754	-2.69074	0.871479	-3.08755	0.00201812	0.0173		POMT2	486.189	1.47347	0.542289	2.71713	0.00658501	0.0396183
LHX8	1887.43	-2.68879	0.64997	-4.1368	3.52188e-05	0.00108845		MID1IP1	3129.61	1.47386	0.384818	3.83003	0.00012813	0.00267975
LOC112448536	295.046	-2.68876	0.816084	-3.29471	0.000985231	0.0105863		GIPC1	447.825	1.47478	0.441899	3.33737	0.000845767	0.00945193
TKTL1	1400.81	-2.68771	0.714643	-3.76092	0.000169293	0.0031843		AKT3	619.27	1.47545	0.56136	2.62836	0.00857989	0.0478057
LOC112444905	66.6687	-2.68735	0.86356	-3.11195	0.00185857	0.0164944		SGCB	1959.69	1.47577	0.508701	2.90105	0.00371912	0.0263881
THEM6	188.316	-2.68666	1.01156	-2.65596	0.0079083	0.0452212		HDAC5	3369.11	1.47716	0.411506	3.58965	0.000331117	0.0050104
SHC2	202.836	-2.68628	0.701683	-3.82833	0.000129014	0.00269182		HPCAL1	2551.93	1.47773	0.422793	3.49515	0.000473791	0.00646741
ELOVL2	266.42	-2.68552	0.663931	-4.04487	5.23524e-05	0.00146436		DIS3L	1151.2	1.47822	0.384994	3.83961	0.000123231	0.00260521
LOC101904827	40.0113	-2.68254	1.0035	-2.67319	0.00751337	0.0437359		ARSK	400.498	1.47918	0.424695	3.48291	0.000495992	0.00666177
GLS2	1132.23	-2.6823	0.915435	-2.93008	0.00338875	0.0249146		CDS2	2323.89	1.48466	0.429152	3.45953	0.000541122	0.00709436
PTPN3	1754.9	-2.67976	0.548124	-4.88897	1.01367e-06	8.52581e-05		B4GAT1	2246.33	1.48525	0.401518	3.69908	0.00021638	0.00375628
TIAM2	883.451	-2.67798	0.91563	-2.92474	0.00344748	0.0251975		LOC509006	1103.54	1.48621	0.46679	3.18389	0.0014531	0.0138589
TMEM266	756.857	-2.66797	0.662801	-4.0253	5.69033e-05	0.00154989		SF3B1	9564.62	1.48686	0.444664	3.34379	0.000826434	0.00928905
LOC104975394	41.5666	-2.6662	0.837821	-3.18231	0.00146106	0.0139163		SNX13	2000.04	1.48909	0.524389	2.83967	0.00451596	0.0305846
SPINK2	779.254	-2.66509	0.715582	-3.72437	0.000195805	0.00351728		ZNF326	1003.44	1.49034	0.41294	3.6091	0.000307258	0.00476007
C19H17orf97	393.223	-2.66194	0.854217	-3.11623	0.00183178	0.0163354		CYP39A1	182.829	1.49487	0.532642	2.80652	0.00500803	0.0328889
LOC101906756	56.6003	-2.6584	0.966445	-2.7507	0.00594677	0.0370997		TUG1	2610.53	1.49601	0.416331	3.59332	0.00032649	0.00497466
PPP1R3D	1162.22	-2.65681	0.660588	-4.02189	5.77322e-05	0.00156037		DDR1	2185.72	1.4963	0.48357	3.09427	0.00197296	0.0170744
NDC80	783.447	-2.65619	0.417846	-6.35687	2.05909e-10	9.04353e-08		TRIM2	1811.25	1.49662	0.382925	3.90838	9.29186e-05	0.00215355
NR2F1	329.268	-2.65339	0.88092	-3.01207	0.00259472	0.0206669		DTX3	1652.37	1.49665	0.281124	5.32379	1.01629e-07	1.42833e-05
SLC6A4	1061.69	-2.64942	0.707019	-3.74731	0.000178744	0.00329403		PTGDS	22655.3	1.49958	0.388914	3.85581	0.000115349	0.00250014
WDPCP	889.056	-2.64588	0.697103	-3.79553	0.000147327	0.00292456		BEND6	348.739	1.50095	0.532328	2.8196	0.00480842	0.0319373
PANX2	138.171	-2.64581	0.762972	-3.46777	0.000524804	0.00693215		ALDOA	12596.7	1.50309	0.543342	2.76639	0.0056681	0.0359614
MYBPC3	138.453	-2.64231	0.714016	-3.70063	0.000215066	0.00374088		HS6ST1	639.633	1.50611	0.492921	3.05548	0.002247	0.0186644
SIGLEC11	1435.82	-2.63696	0.728378	-3.62032	0.000294242	0.00462365		SON	5379.29	1.50829	0.487582	3.0934	0.00197878	0.0170924
C7H19orf67	366.997	-2.63517	0.931657	-2.82847	0.00467709	0.0313283		ZZZ3	1161.08	1.50833	0.379255	3.97709	6.97647e-05	0.00176706
PLD6	1184.31	-2.63413	0.782949	-3.36436	0.000767201	0.00894372		TP53BP1	2000.89	1.5087	0.475085	3.17565	0.00149499	0.0141617
LOC101902810	80.3124	-2.62986	0.751579	-3.49911	0.00046681	0.00639374		SORL1	2605.07	1.51395	0.286865	5.27758	1.30904e-07	1.76901e-05
STAG3	1693.85	-2.62973	0.622396	-4.22517	2.3876e-05	0.00082956		PLD3	7544.41	1.5148	0.457322	3.31233	0.000925219	0.0100895
LOC107131785	427.815	-2.62636	0.760513	-3.4534	0.000553565	0.00719041		CAMK1	755.437	1.51618	0.390081	3.88683	0.000101562	0.00227291
LOC112442555	22.5717	-2.62567	0.986027	-2.66288	0.0077476	0.0445969		LOC104975788	319.052	1.51638	0.545486	2.77986	0.00543826	0.0349804
NELL1	344.535	-2.62378	0.699663	-3.75007	0.000176786	0.00328307		MTA2	3011.32	1.51713	0.501344	3.02613	0.00247707	0.0199895
LOX	92.8611	-2.62038	0.683401	-3.83433	0.000125909	0.00264906		OPHN1	482.353	1.52067	0.507414	2.99689	0.00272745	0.0215159
DSCAML1	853.154	-2.62006	0.616426	-4.2504	2.13389e-05	0.000779888		IFT122	1195.43	1.52153	0.334916	4.54302	5.54545e-06	0.000297928
CCNB1IP1	118.901	-2.61889	0.794849	-3.29483	0.000984807	0.0105863		VAV2	518.511	1.52673	0.468625	3.25789	0.00112243	0.0115585
SLC6A2	394.671	-2.61782	0.74595	-3.50938	0.000449149	0.0062426		TLE2	489.716	1.52802	0.532764	2.86811	0.00412938	0.0286626
LOC100298428	42.2993	-2.61674	0.844221	-3.09959	0.0019379	0.0169126		DAG1	6231.9	1.52894	0.581624	2.62874	0.00857029	0.0477836
SPNS2	837.022	-2.61313	0.593636	-4.40191	1.07304e-05	0.0004796		ADORA1	1128.49	1.52909	0.507436	3.01336	0.00258374	0.0206323
TMEM86B	120.449	-2.61113	0.775708	-3.36613	0.000762305	0.00892217		LOC512869	544.367	1.52916	0.410478	3.72531	0.000195074	0.00350774
CPM	1322.08	-2.61095	0.344085	-7.5881	3.24632e-14	8.14735e-11		EPHA6	371.6	1.53009	0.504115	3.03521	0.00240372	0.0195865
LOC508073	196.671	-2.61052	0.866567	-3.01248	0.0025912	0.0206669		PLOD3	2833.11	1.53027	0.57699	2.65217	0.0079977	0.0455294
TICRR	353.299	-2.61052	0.896652	-2.91141	0.00359804	0.0258722		DIDO1	573.786	1.53318	0.284826	5.38288	7.33027e-08	1.10486e-05
SLC35F1	199.833	-2.60779	0.752716	-3.4645	0.00053121	0.00699049		SERINC5	5636.02	1.53341	0.437817	3.50239	0.000461107	0.00634854
MGC133764	168.361	-2.60602	0.711312	-3.66368	0.000248616	0.00413607		TWF2	784.856	1.53514	0.575014	2.66974	0.00759103	0.0441149
SEC1	192.717	-2.60419	0.883674	-2.947	0.0032087	0.0240413		MAP1A	2668.96	1.53533	0.505768	3.03564	0.00240023	0.0195763
LOC104973994	1333.23	-2.60218	0.697008	-3.73335	0.000188946	0.00342914		AKAP8	1009.47	1.53602	0.540374	2.84252	0.00447589	0.0303717
MAEL	3417.65	-2.59732	0.706782	-3.67485	0.000237986	0.00401242		MYO1B	4979.13	1.53681	0.363347	4.22959	2.3412e-05	0.000822419
LINC00483	1248.78	-2.59666	0.853283	-3.04314	0.00234126	0.0192292		SEPT5	910.059	1.54056	0.475613	3.2391	0.00119907	0.0120857
SOHLH2	3551.83	-2.59572	0.640911	-4.05006	5.12052e-05	0.00144162		NIPA2	683.795	1.54087	0.508734	3.02883	0.00245507	0.0198942
MAGI2	450.689	-2.59294	0.704139	-3.68242	0.000231032	0.00393181		CAPN2	6690.86	1.5413	0.556353	2.77037	0.00559927	0.0357035
ADAD1	8702.21	-2.58961	0.692661	-3.73864	0.000185021	0.00337661		LIX1L	253.964	1.54213	0.564775	2.73051	0.0063236	0.0386142
TEX12	343.34	-2.58896	0.770479	-3.36019	0.000778879	0.00901982		ZBTB47	125.548	1.54221	0.558281	2.76243	0.00573728	0.0362358
COCH	1438.3	-2.58547	0.657806	-3.93044	8.47903e-05	0.00201842		FRRS1	545.363	1.5452	0.464884	3.32384	0.00088787	0.00979781
LOC112446824	169.164	-2.58524	0.689756	-3.74805	0.000178213	0.00329216		CGN	1439.19	1.54581	0.505759	3.05643	0.00223993	0.0186321
PRKCA	1299.09	-2.58466	0.707455	-3.65346	0.000258735	0.00424412		COL4A2	1532.06	1.54605	0.503127	3.07288	0.00212006	0.017872
ZSCAN31	5239.37	-2.58394	0.658818	-3.92208	8.7787e-05	0.00206297		LMF1	928.856	1.54621	0.449203	3.44213	0.000577162	0.00738498
CACNA1D	151.17	-2.58306	0.810081	-3.18864	0.00142946	0.0136928		SEC23A	2622.28	1.54651	0.530351	2.91601	0.00354536	0.0255669
RHOD	332.437	-2.57896	0.701423	-3.67675	0.000236225	0.00399423		MAP3K2	723.944	1.54663	0.521518	2.96563	0.00302063	0.0230123
A1BG	1223.42	-2.57785	0.744606	-3.46204	0.000536098	0.00704426		SH3GL3	684.571	1.54804	0.510083	3.03488	0.00240635	0.0195938
SAXO1	3584.98	-2.57697	0.676079	-3.81164	0.000138051	0.00280011		GBA	1209.25	1.54821	0.427524	3.62133	0.000293087	0.00461016
PATL2	957.112	-2.57588	0.816871	-3.15335	0.00161407	0.0148851		ZFP36L2	27839.8	1.54877	0.526517	2.94153	0.00326596	0.024343
EXD1	208.616	-2.5738	0.72887	-3.53121	0.000413656	0.00590373		UBTD1	761.075	1.55188	0.388455	3.995	6.46954e-05	0.00167594
KIT	2487.19	-2.57375	0.547923	-4.69727	2.63657e-06	0.00017092		NPEPPS	2465.16	1.5526	0.477358	3.2525	0.00114395	0.0117048
PTGER1	295.07	-2.57295	0.587195	-4.38177	1.17721e-05	0.000511761		SOS2	670.24	1.5567	0.52554	2.96209	0.00305554	0.0231478
MMP23	1238.42	-2.57143	0.591769	-4.34533	1.39064e-05	0.000580305		TPBG	3798.19	1.55854	0.415264	3.75313	0.000174643	0.00325704
SMAGP	325.864	-2.57031	0.622923	-4.12621	3.68786e-05	0.00112533		NLRX1	297.548	1.55972	0.510155	3.05735	0.00223306	0.0186094
DND1	579.846	-2.57013	0.863429	-2.97666	0.00291408	0.0224636		GPX1	15764.6	1.56073	0.427178	3.65358	0.000258613	0.00424412
FAM19A2	466.797	-2.56708	0.850707	-3.01759	0.00254794	0.0204394		FGFR1	4868.59	1.56386	0.385919	4.0523	5.07175e-05	0.00143248
SENP8	3835.67	-2.56579	0.716883	-3.57909	0.00034479	0.00517249		IFITM3-2	1480.88	1.56511	0.583539	2.68209	0.00731627	0.0428298
TRIM71	178.351	-2.56337	0.831442	-3.08304	0.00204895	0.0174653		PGP	1475.18	1.56582	0.561757	2.78736	0.00531402	0.0344236
CRYBG1	384.972	-2.55906	0.616216	-4.15286	3.28352e-05	0.00104124		PHLDB1	4731.45	1.56845	0.2335	6.71712	1.85353e-11	1.41577e-08
AKNAD1	395.733	-2.55817	0.66677	-3.83666	0.000124717	0.00262944		ARID1B	1245.35	1.57118	0.357953	4.38935	1.1369e-05	0.000498081
ILDR1	556.722	-2.55734	0.77855	-3.28474	0.00102076	0.0108289		CBFB	3899.88	1.57165	0.575413	2.73134	0.00630771	0.038544
CPNE2	826.137	-2.55707	0.686887	-3.72269	0.000197114	0.00352996		SMO	1121.72	1.57247	0.433605	3.6265	0.000287286	0.00455825
NKAIN2	70.1872	-2.55289	0.956892	-2.6679	0.00763279	0.044255		ERAP1	767.138	1.573	0.498993	3.15236	0.00161958	0.0149202
SLC25A31	362.219	-2.54866	0.639394	-3.98605	6.71816e-05	0.00171797		DHX9	3537.5	1.57398	0.48457	3.2482	0.00116138	0.0118348
GPM6B	1520.82	-2.54864	0.59712	-4.26822	1.97036e-05	0.000736495		LRP5	1623.45	1.57418	0.45311	3.47416	0.000512458	0.0068307
WNT7A	509.887	-2.54845	0.854243	-2.98329	0.0028517	0.0221577		FDXR	2875.74	1.57542	0.484255	3.25328	0.0011408	0.0116929
LOC112442091	50.5905	-2.54768	0.930619	-2.73762	0.0061886	0.038081		ZMYM3	2435.65	1.57547	0.289021	5.45105	5.00736e-08	7.93656e-06
SYCP1	108.805	-2.54763	0.916491	-2.77977	0.0054398	0.0349804		DCP1A	1073.81	1.57562	0.508573	3.09813	0.00194749	0.0169458
GPER1	392.771	-2.54411	0.674149	-3.77381	0.000160776	0.00309704		ZBTB24	272.073	1.57663	0.604034	2.61017	0.0090498	0.0497224
QPCT	194.301	-2.54378	0.758774	-3.35249	0.00080089	0.00913638		KIAA2013	677.861	1.57781	0.516711	3.05357	0.00226136	0.0187394
ZAR1	3610.23	-2.54362	0.866985	-2.93386	0.00334772	0.0246594		BACE1	589.714	1.57788	0.549834	2.86974	0.00410803	0.0285595
TUBA3E	3447.02	-2.54344	0.70079	-3.62939	0.00028409	0.00452073		PSD3	1290.73	1.58102	0.456773	3.46128	0.000537612	0.0070536
SMC1B	1629.68	-2.54313	0.7368	-3.45159	0.00055729	0.00722544		NAA25	1012.53	1.5868	0.541095	2.93257	0.00336173	0.0247419
AMN	693.202	-2.5417	0.81834	-3.10592	0.00189689	0.0167208		MIDN	1746.2	1.58758	0.590168	2.69005	0.00714417	0.042117
LOC112442701	122.456	-2.54129	0.711982	-3.56932	0.000357907	0.00530161		SLC27A1	2117.24	1.58821	0.547112	2.90291	0.00369715	0.0262855
MIS18A	1214.8	-2.53914	0.514943	-4.93091	8.18481e-07	7.52831e-05		CHD3	533.475	1.58925	0.596066	2.66624	0.00767055	0.0443277
LMX1A	322.272	-2.53892	0.682942	-3.71762	0.000201107	0.00357959		HECTD4	620.505	1.59272	0.345492	4.61001	4.02659e-06	0.000233462
HOXD11	157.476	-2.53575	0.637789	-3.97585	7.0129e-05	0.0017688		TACC1	3145.84	1.59282	0.562587	2.83124	0.00463684	0.0311988
LOC100848555	3754.07	-2.53421	0.718239	-3.52836	0.000418143	0.00595295		CITED4	2430.96	1.59399	0.542602	2.93768	0.00330679	0.0244811
C3H1orf194	84.7598	-2.53277	0.749314	-3.38012	0.000724533	0.00864714		C13H20orf96	130.444	1.59461	0.475576	3.35302	0.000799353	0.00912869
SHANK3	104.632	-2.53246	0.725776	-3.48931	0.000484272	0.00656965		NOS2	1878.81	1.59711	0.577291	2.76656	0.00566519	0.0359614
KRT19	1796.64	-2.53171	0.784207	-3.22837	0.00124497	0.0124023		ZDHHC14	1085.71	1.59873	0.480626	3.32636	0.000879884	0.00975896
CKS1B	10569.4	-2.53094	0.629428	-4.02101	5.79491e-05	0.00156382		MST1	210.265	1.59949	0.485342	3.29559	0.000982168	0.0105742
GCNT1	1894.96	-2.53009	0.656476	-3.85405	0.000116181	0.00250586		MBOAT7	1652.88	1.59964	0.534646	2.99195	0.00277198	0.0217694
LOC104974661	28.8259	-2.52908	0.949377	-2.66393	0.00772329	0.0445153		PNPLA7	355.217	1.60131	0.355774	4.5009	6.76659e-06	0.000341596
CDCA8	3445.94	-2.52779	0.483908	-5.2237	1.75379e-07	2.12487e-05		ABHD14B	581.026	1.60221	0.586078	2.73379	0.00626108	0.0383658
PRKCQ	1943.57	-2.52759	0.480982	-5.25507	1.47965e-07	1.91908e-05		TSPYL5	2047.43	1.60302	0.38439	4.17029	3.04211e-05	0.000987871
SPDL1	651.518	-2.52557	0.803545	-3.14303	0.00167206	0.0152953		MAML3	833.643	1.6032	0.494149	3.24437	0.00117713	0.0119536
LOC104973884	132.096	-2.52311	0.812803	-3.10421	0.00190788	0.0167653		TNKS2	386.108	1.60472	0.594211	2.7006	0.00692153	0.0412614
TDRD10	3448.77	-2.52197	0.731482	-3.44776	0.000565259	0.00730891		ARFGAP3	2855.2	1.60506	0.556982	2.88171	0.00395527	0.0277467
LOC112449108	291.54	-2.52022	0.603773	-4.17412	2.99142e-05	0.000975015		HIPK3	3680.47	1.60603	0.471217	3.40827	0.000653768	0.00807333
MTNR1A	77.8317	-2.51627	0.806446	-3.12019	0.00180732	0.0161665		REST	1271.48	1.60711	0.488666	3.28876	0.0010063	0.0107141
MOV10L1	535.086	-2.51319	0.827317	-3.03776	0.00238347	0.0194883		CASQ1	328.738	1.60811	0.398836	4.032	5.53031e-05	0.00152045
SLC47A2	114.086	-2.51264	0.616987	-4.07244	4.65239e-05	0.00134873		TPM2	1579.15	1.6082	0.376929	4.2666	1.98478e-05	0.00073874
ANO2	158.084	-2.51091	0.723344	-3.47125	0.000518045	0.00688428		PAM	25024.6	1.61018	0.330962	4.86516	1.14366e-06	9.25894e-05
MGAT5	766.909	-2.51013	0.696736	-3.60269	0.00031494	0.00485149		TRIOBP	847.994	1.61466	0.518423	3.11455	0.00184225	0.0164038
KCNE1	1245.89	-2.50836	0.760297	-3.29918	0.000969663	0.0104831		SUGCT	160.712	1.6154	0.598684	2.69826	0.0069704	0.0414543
CRB1	265.131	-2.50534	0.749576	-3.34234	0.000830752	0.00932566		DACH1	769.294	1.61556	0.53992	2.99223	0.00276952	0.0217598
CSF1R	1866.29	-2.50458	0.7381	-3.39328	0.000690617	0.00836742		PHGDH	1863.83	1.61605	0.573267	2.81902	0.00481708	0.0319828
LOC101906526	184.894	-2.50395	0.71394	-3.50723	0.000452795	0.00627838		NAGA	2557.77	1.61748	0.517183	3.12749	0.00176307	0.0158758
CHADL	194.729	-2.50178	0.810016	-3.08856	0.00201131	0.0172782		LRIG2	1335.99	1.61873	0.566031	2.85978	0.00423928	0.0292406
DCLK1	1489.41	-2.50123	0.712293	-3.51152	0.000445546	0.00620725		METRN	925.554	1.62099	0.390722	4.1487	3.34362e-05	0.00104751
DCC	417.508	-2.50115	0.575877	-4.3432	1.40423e-05	0.000581829		TSC22D3	1668.75	1.62453	0.486886	3.33656	0.000848223	0.00947335
CAPN13	298.447	-2.50006	0.799051	-3.12879	0.00175527	0.0158299		CES2	173.808	1.62617	0.470889	3.45341	0.000553541	0.00719041
IGF2BP3	2063.07	-2.49655	0.750617	-3.326	0.000881017	0.00975896		ST6GALNAC6	1093.08	1.62662	0.394666	4.1215	3.76411e-05	0.00114408
LANCL3	55.9567	-2.49635	0.836041	-2.98592	0.00282727	0.0220459		ADCY9	1785.45	1.62673	0.384643	4.22919	2.34535e-05	0.000822419
GINS4	641.62	-2.49587	0.712352	-3.5037	0.000458846	0.00632235		LOC533307	2046.58	1.62946	0.606038	2.68871	0.00717298	0.042216
GJB2	480.358	-2.49558	0.849292	-2.93843	0.00329884	0.0244704		LOC112448373	670.351	1.62955	0.57197	2.84901	0.00438554	0.029967
SLBP2	858.563	-2.48941	0.771643	-3.22612	0.00125481	0.0124827		LRRC4B	52.0116	1.63164	0.598052	2.72826	0.00636695	0.0388114
ATL1	203.482	-2.48839	0.557191	-4.46596	7.97118e-06	0.00037746		FLYWCH2	236.254	1.6331	0.495547	3.29555	0.000982305	0.0105742
MGC126945	90.6285	-2.48704	0.841158	-2.95668	0.00310969	0.0234972		CLEC11A	326.684	1.63361	0.430914	3.79103	0.000150022	0.00295469
LOC112446000	81.1851	-2.48666	0.738795	-3.36583	0.000763135	0.00892594		TSGA10	143.649	1.63419	0.386913	4.22366	2.40368e-05	0.000832896
LOC112447082	52.2855	-2.48624	0.925558	-2.68621	0.00722682	0.0424334		IGDCC4	3689.27	1.63667	0.328218	4.98653	6.14748e-07	5.86951e-05
CDH4	539.032	-2.48472	0.670256	-3.70713	0.000209623	0.00367898		TLL2	6904.04	1.63744	0.458074	3.57462	0.000350738	0.00522183
JAG2	884.854	-2.48301	0.702768	-3.53318	0.000410597	0.00587886		ITM2C	183.341	1.63953	0.596766	2.74736	0.00600775	0.0373872
PPM1H	403.865	-2.48183	0.574458	-4.32031	1.55811e-05	0.00063296		PPP3CC	1312.5	1.64438	0.43658	3.7665	0.00016555	0.00312583
TOR2A	3139.19	-2.48092	0.617659	-4.01664	5.90328e-05	0.00157832		MINDY1	1635.11	1.64594	0.281652	5.84387	5.10008e-09	1.27997e-06
FA2H	290.553	-2.47968	0.629353	-3.94006	8.14627e-05	0.00195778		MAGED1	8903.24	1.64695	0.484603	3.39855	0.000677445	0.00824194
BICC1	655.67	-2.47481	0.610643	-4.0528	5.06083e-05	0.0014317		HNRNPA0	5120.85	1.64766	0.455703	3.61564	0.000299602	0.00467684
MAJIN	109.527	-2.47197	0.870496	-2.83972	0.00451532	0.0305846		CATSPERG	147.461	1.6479	0.590306	2.79161	0.00524473	0.0341131
CENPO	1516.07	-2.47144	0.559793	-4.41492	1.01049e-05	0.000458715		GSN	19947.1	1.65056	0.540134	3.05583	0.00224441	0.0186606
GRIP1	498.932	-2.47109	0.846535	-2.91906	0.0035109	0.0254146		IRAK2	269.843	1.65152	0.511416	3.22931	0.00124088	0.0123807
ARHGAP44	297.113	-2.4694	0.567426	-4.35193	1.34941e-05	0.000567841		LZTR1	1257.92	1.65311	0.631335	2.61844	0.00883326	0.0488303
HOXA9	69.9794	-2.46746	0.896728	-2.75162	0.00593004	0.0370348		IFITM10	452.512	1.65498	0.425283	3.89149	9.96324e-05	0.00224115
COPS7A	437.052	-2.46363	0.694136	-3.54921	0.000386395	0.00561007		TSC22D4	749.809	1.65504	0.36323	4.55646	5.20223e-06	0.000283829
LOC112443470	282.247	-2.45703	0.84955	-2.89216	0.00382602	0.0269617		ZKSCAN7	758.758	1.65519	0.431986	3.83158	0.000127324	0.00266966
FBLL1	105.345	-2.45542	0.9207	-2.6669	0.00765539	0.0443185		ACSF2	1640.8	1.65551	0.380159	4.35478	1.33198e-05	0.000563859
EBF1	951.322	-2.45475	0.558438	-4.39575	1.10392e-05	0.000488506		SLC44A2	1153.63	1.65551	0.499143	3.31671	0.000910837	0.00997605
ALG13	3799.6	-2.45245	0.52329	-4.6866	2.77778e-06	0.000175539		JAK2	568.244	1.65668	0.491596	3.37	0.000751686	0.0088391
ANKRD9	470.234	-2.45097	0.344331	-7.11807	1.09449e-12	1.20175e-09		PALM	672.072	1.65695	0.454486	3.64577	0.000266597	0.00434066
LOC101909551	33.9649	-2.44915	0.906187	-2.70269	0.006878	0.0410716		ITPR3	1154.19	1.65722	0.411337	4.02887	5.60455e-05	0.00153292
POU4F1	102.75	-2.44894	0.931234	-2.62978	0.00854399	0.0476965		GPR88	382.256	1.66195	0.594778	2.79424	0.00520216	0.033894
DYNC1I1	1741.65	-2.44746	0.558616	-4.38129	1.17978e-05	0.000511761		TIMP2	29451.8	1.66442	0.521639	3.19074	0.00141909	0.0136233
LOC101905670	338.156	-2.44579	0.854535	-2.86213	0.00420804	0.0291051		LOC101905571	253.3	1.66442	0.331201	5.02542	5.02333e-07	5.01006e-05
PPP2R2B	126.636	-2.44545	0.541066	-4.51969	6.19303e-06	0.000327708		MUM1L1	679.156	1.66534	0.350117	4.75651	1.96965e-06	0.000140092
CLDN10	2257.33	-2.44457	0.668054	-3.65924	0.000252963	0.00417675		TNKS1BP1	1552.18	1.66557	0.638353	2.60917	0.00907623	0.0498015
NEK5	176.224	-2.44204	0.635298	-3.84393	0.000121082	0.00257526		SERTAD3	2191.93	1.66675	0.512544	3.25191	0.0011463	0.011712
BCAT1	285.285	-2.44024	0.714257	-3.41648	0.000634364	0.00789831		WAPL	2285.77	1.66714	0.491582	3.39138	0.00069542	0.00840821
HIC2	125.153	-2.43968	0.688347	-3.54426	0.000393719	0.00567886		TP53BP2	3345.74	1.671	0.532486	3.13811	0.00170042	0.0154382
RBPMS	4474.1	-2.43965	0.62468	-3.90543	9.40574e-05	0.00217135		ZDHHC9	793.082	1.67179	0.569171	2.93724	0.00331148	0.0245055
PTPN5	527.055	-2.4393	0.626355	-3.89444	9.84251e-05	0.00222826		KDM6A	1326.07	1.67209	0.530607	3.15127	0.00162563	0.0149406
SPERT	159.658	-2.43849	0.495331	-4.92295	8.52514e-07	7.6805e-05		EXOC6B	941.723	1.67293	0.632548	2.64474	0.00817526	0.0463001
FGF14	345.45	-2.43797	0.517078	-4.7149	2.41835e-06	0.000160323		MEF2D	1448.52	1.67395	0.425885	3.93051	8.47644e-05	0.00201842
GTF2H2	3553.36	-2.43528	0.561971	-4.33346	1.46785e-05	0.000602505		TLR6	541.336	1.67498	0.35466	4.72277	2.32651e-06	0.000156
OPCML	99.424	-2.43455	0.734102	-3.31636	0.000911995	0.00998251		ELL2	2125.23	1.67658	0.565538	2.96457	0.00303102	0.0230415
FOXA1	75.0612	-2.43406	0.544616	-4.46932	7.84678e-06	0.000373583		APOBEC3Z2	329.603	1.67663	0.460356	3.64203	0.000270496	0.00437576
PRDM6	173.625	-2.42701	0.562321	-4.31606	1.58837e-05	0.00063641		PLEKHA4	500.522	1.67752	0.642083	2.61263	0.00898492	0.0494377
LOC100848205	451.541	-2.42254	0.675024	-3.58882	0.000332181	0.00502216		QPRT	302.475	1.67754	0.528963	3.17138	0.00151715	0.0142596
LOC100848017	147.754	-2.42245	0.848434	-2.8552	0.00430095	0.0295499		PRKAR2B	4120.66	1.67768	0.26671	6.29029	3.16866e-10	1.32541e-07
LOC112444158	515.329	-2.41917	0.693565	-3.48802	0.000486603	0.00657882		ZNF219	457.458	1.67835	0.4644	3.61401	0.000301495	0.00469146
TWIST1	462.846	-2.41853	0.662744	-3.64926	0.000262999	0.00429003		WDR6	3653.52	1.67945	0.545232	3.08025	0.00206826	0.0175617
NLRP5	291.877	-2.41825	0.859229	-2.81444	0.0048862	0.0323305		COL4A5	2484.02	1.67972	0.395812	4.24373	2.19832e-05	0.000793021
STX11	239.165	-2.41703	0.500011	-4.83397	1.33839e-06	0.000104968		TGM2	1451.28	1.68201	0.639855	2.62873	0.00857048	0.0477836
FRMD5	843.711	-2.41423	0.596914	-4.04452	5.24295e-05	0.00146436		SLC2A1	6428.38	1.68263	0.605707	2.77796	0.00547011	0.035111
NCAPG	3591.48	-2.41066	0.652388	-3.69513	0.000219774	0.00377788		EXOC3L1	737.654	1.68377	0.40887	4.11811	3.81988e-05	0.00115305
KRTCAP3	929.945	-2.40942	0.696703	-3.45832	0.000543551	0.00710498		POGK	967.036	1.68405	0.37524	4.48793	7.19197e-06	0.000357064
CBLN4	1461.85	-2.40587	0.602142	-3.99552	6.45517e-05	0.0016751		CCL25	440.858	1.68512	0.398769	4.22581	2.38084e-05	0.00082956
LOC112444621	515.637	-2.40458	0.773352	-3.10929	0.00187538	0.0165895		SAV1	947.911	1.69203	0.439043	3.8539	0.00011625	0.00250586
LOC100849681	249.455	-2.40348	0.801827	-2.99751	0.00272198	0.021492		RAPGEF2	866.797	1.69244	0.620998	2.72536	0.00642311	0.0389967
FOXR1	2130.78	-2.40194	0.765177	-3.13907	0.00169487	0.0153958		SLC25A40	470.651	1.69432	0.583731	2.90257	0.00370112	0.0263031
RASGRP1	520.669	-2.40018	0.60529	-3.96535	7.32889e-05	0.00182889		LOC100335642	54.9343	1.69503	0.643682	2.63334	0.00845496	0.0474407
SLC8A1	667.421	-2.40017	0.84026	-2.85646	0.00428392	0.0294675		GNE	2327.64	1.69538	0.50463	3.35965	0.000780406	0.00902309
CNTD2	2839.04	-2.39834	0.779377	-3.07725	0.00208923	0.017697		ALDH6A1	2829.12	1.69588	0.502838	3.37263	0.000744552	0.00879586
LOC107131481	75.4838	-2.3958	0.710095	-3.37392	0.00074107	0.00877299		QPCTL	824.502	1.69625	0.599951	2.82731	0.00469405	0.0313706
LOC783811	309.327	-2.39566	0.854044	-2.80508	0.00503037	0.0329629		MYADM	2068.37	1.69834	0.527985	3.21664	0.00129702	0.0127762
ADAP1	408.147	-2.39401	0.917713	-2.60867	0.00908949	0.0498546		GOLGA5	1127.62	1.69906	0.415664	4.08757	4.35916e-05	0.00128493
LOC100139360	1270.49	-2.39387	0.645465	-3.70875	0.000208285	0.00366282		LCAT	359.093	1.70043	0.376908	4.51153	6.43609e-06	0.000333666
NFAM1	28.8271	-2.3929	0.899003	-2.66173	0.00777412	0.0446858		ING2	580.475	1.70163	0.438741	3.87845	0.000105125	0.00232015
PDE4A	415.473	-2.39083	0.473361	-5.05076	4.40064e-07	4.44313e-05		GRIK5	133.786	1.70169	0.500194	3.40206	0.000668791	0.00819178
MCUB	2877.33	-2.38876	0.511303	-4.67191	2.98407e-06	0.000185244		DZANK1	2412.48	1.70205	0.29248	5.81937	5.90682e-09	1.46156e-06
NAPEPLD	2572.06	-2.3876	0.633929	-3.76635	0.00016565	0.00312583		NSMF	383.506	1.70213	0.645018	2.63889	0.0083179	0.0468963
NEIL2	1322.49	-2.38565	0.710347	-3.35843	0.000783854	0.00902526		BBC3	86.608	1.70393	0.454115	3.7522	0.000175288	0.0032656
ALX1	1013.12	-2.3843	0.685109	-3.48018	0.000501069	0.00670752		LRRC8D	2062.48	1.70464	0.552545	3.08507	0.00203501	0.0173971
FAM19A1	137.476	-2.38429	0.755775	-3.15477	0.00160626	0.0148598		ACSS2	549.627	1.70507	0.610679	2.79209	0.00523688	0.0340746
CRLF1	84.1085	-2.38426	0.856805	-2.78273	0.00539029	0.0347511		ENPEP	443.132	1.70595	0.556833	3.06366	0.00218649	0.0183264
TNFRSF6B	734.67	-2.38215	0.504156	-4.72503	2.30081e-06	0.000155518		SH3BP4	1073.69	1.71158	0.336569	5.08537	3.66908e-07	3.90657e-05
RNF223	86.0952	-2.37964	0.743012	-3.20269	0.00136148	0.013237		TUBB	8350.15	1.71538	0.6396	2.68195	0.00731945	0.0428342
SKOR1	1939.08	-2.37847	0.558617	-4.25779	2.06462e-05	0.000762001		LOC112442352	97.933	1.7154	0.482495	3.55528	0.000377579	0.0054957
EYA1	1121.57	-2.37339	0.640634	-3.70476	0.000211594	0.00369431		LOC107132175	271.898	1.72109	0.576185	2.98705	0.00281683	0.0219938
FOXN1	490.085	-2.3705	0.890666	-2.66149	0.00777953	0.0446929		NEU1	735.014	1.7219	0.617059	2.79049	0.00526281	0.0342054
NID1	1984.07	-2.37017	0.683215	-3.46915	0.000522114	0.0069018		LGALSL	258.379	1.72588	0.455492	3.78906	0.000151221	0.00297164
LOC101903114	59.4095	-2.3693	0.653948	-3.62308	0.00029112	0.00459927		RITA1	136.782	1.72741	0.54546	3.16689	0.00154078	0.0144211
FBXO15	2500	-2.36894	0.682744	-3.46973	0.000520981	0.0069018		DEF6	405.61	1.73048	0.39761	4.35221	1.34772e-05	0.000567841
GABRB3	223.974	-2.36814	0.80604	-2.938	0.0033034	0.0244704		PDLIM4	1113.53	1.73208	0.572724	3.02428	0.00249226	0.0200973
SKAP1	414.934	-2.36601	0.757956	-3.12156	0.00179894	0.0161052		MORC4	264.682	1.73387	0.513181	3.37867	0.000728375	0.00867435
FAM81A	1029.77	-2.3657	0.508162	-4.65541	3.23337e-06	0.000197584		USP34	923.933	1.7346	0.454047	3.82031	0.000133284	0.00275474
LOC523126	123.209	-2.36488	0.620251	-3.81277	0.000137417	0.00279738		KLF3	1176.59	1.73518	0.564402	3.07438	0.00210942	0.0178165
AUNIP	473.206	-2.36436	0.761342	-3.10552	0.00189944	0.0167349		ASB16	385.913	1.73531	0.45678	3.79901	0.000145278	0.00289042
LOC104972957	1282.01	-2.36371	0.767451	-3.07995	0.00207038	0.0175712		SLC37A1	252.466	1.73593	0.594405	2.92044	0.00349533	0.0253639
DKK3	6005.68	-2.36096	0.568813	-4.15068	3.31482e-05	0.00104229		PPP1R3B	714.201	1.7363	0.593027	2.92786	0.00341307	0.025015
CDK5R1	191.366	-2.36028	0.543993	-4.3388	1.43261e-05	0.000590801		IRS1	1150.71	1.73703	0.641597	2.70736	0.00678207	0.0406231
NKX2-4	141.904	-2.35952	0.562422	-4.19529	2.72523e-05	0.000917181		RBM14	4529.64	1.7374	0.552952	3.14205	0.00167771	0.0152953
TMEM233	1096.18	-2.35731	0.673635	-3.49938	0.000466335	0.00639374		SREBF2	848.893	1.7374	0.471063	3.68826	0.000225793	0.00385869
LOC112448354	59.8714	-2.35638	0.746742	-3.15555	0.00160195	0.0148286		VCL	4808.05	1.73774	0.55809	3.11374	0.00184734	0.0164241
CCDC84	936.717	-2.35554	0.576639	-4.08494	4.40879e-05	0.00129738		COL6A1	233.911	1.74304	0.602615	2.89246	0.00382238	0.0269469
AS3MT	316.623	-2.35485	0.735483	-3.20177	0.00136587	0.0132646		LPL	937.23	1.74339	0.435093	4.00694	6.15105e-05	0.00162255
FAM124A	871.205	-2.35197	0.65601	-3.58526	0.000336739	0.00507796		DNAL4	53.8947	1.74571	0.539554	3.23547	0.00121444	0.0121986
HIGD1C	166.578	-2.35168	0.710171	-3.31143	0.000928193	0.0101157		TNK2	2039.56	1.7492	0.284136	6.15623	7.4499e-10	2.56627e-07
SKA1	3133.44	-2.35124	0.580728	-4.04878	5.14848e-05	0.00144718		NR5A1	2112.16	1.75064	0.37689	4.64495	3.40158e-06	0.000206066
HIC1	323.672	-2.3479	0.571851	-4.10579	4.02941e-05	0.00120594		AMMECR1L	814.765	1.75095	0.531605	3.29371	0.000988759	0.0106112
DRC7	3260.86	-2.34757	0.689082	-3.4068	0.000657281	0.00809188		EMP2	1267	1.75188	0.52139	3.36002	0.000779376	0.00901982
CPN1	1335.72	-2.34757	0.795242	-2.95202	0.00315706	0.0237733		PTGFRN	2751.35	1.75224	0.368971	4.749	2.04429e-06	0.000141953
LOC101905734	314.819	-2.34588	0.841508	-2.7877	0.00530831	0.0344069		TNRC6C	830.334	1.7625	0.449683	3.91944	8.87552e-05	0.00207623
AP1M2	282.394	-2.34417	0.880518	-2.66226	0.00776183	0.0446496		TTYH1	932.65	1.77117	0.601067	2.9467	0.00321181	0.0240413
ARMC2	739.216	-2.34194	0.83133	-2.8171	0.00484592	0.0321347		ROR2	3488.24	1.77167	0.55299	3.2038	0.00135628	0.0132153
LOC104975617	44.9477	-2.34078	0.796997	-2.937	0.003314	0.0245139		MYO9B	359.474	1.77384	0.52956	3.34966	0.000809114	0.00918844
WNT3	255.18	-2.34038	0.622428	-3.76009	0.000169854	0.00318802		PIGO	794.049	1.77722	0.561983	3.16241	0.00156471	0.0145762
COLEC12	2282.44	-2.3372	0.374779	-6.23622	4.4827e-10	1.83145e-07		MAP3K1	2185.86	1.77904	0.398298	4.46661	7.94683e-06	0.000377324
SELL	115.509	-2.33563	0.613956	-3.80423	0.000142243	0.00284941		PIP4P2	181.13	1.78144	0.561357	3.17346	0.00150635	0.0142125
LOC531152	189.312	-2.33267	0.793008	-2.94154	0.0032658	0.024343		ANGPT4	542.388	1.78257	0.476109	3.74404	0.000181084	0.00332629
SOX21	355.41	-2.33067	0.841779	-2.76875	0.00562724	0.0358186		GPC1	3351.54	1.78553	0.684081	2.61011	0.00905123	0.0497224
CEP83	1887.2	-2.33046	0.571431	-4.07828	4.53691e-05	0.00131961		LOC100848226	83.6726	1.78961	0.502221	3.56339	0.0003661	0.00539115
AATK	229.985	-2.32727	0.723476	-3.21679	0.00129633	0.0127762		PCCA	910.255	1.79106	0.374987	4.77633	1.78523e-06	0.000129066
HVCN1	1001.57	-2.32358	0.751365	-3.09248	0.00198491	0.0171356		GCLC	6592.75	1.79128	0.461384	3.88241	0.000103427	0.00229709
CCNB3	6234.41	-2.32322	0.62471	-3.71887	0.000200115	0.00356917		HIPK1	595.266	1.79142	0.566821	3.16047	0.00157513	0.0146447
CCDC42	1947.8	-2.3231	0.688267	-3.3753	0.000737363	0.00874679		RAP2A	3987.94	1.79315	0.300054	5.97611	2.28534e-09	6.69148e-07
RNF212	315.068	-2.32096	0.794268	-2.92213	0.00347643	0.0253419		FLNA	9881.53	1.79393	0.600087	2.98946	0.00279475	0.0218895
SMURF1	3057.96	-2.32082	0.505133	-4.59448	4.33837e-06	0.000245069		CLSTN3	2454.43	1.79483	0.417668	4.29728	1.72909e-05	0.000673539
RNF112	713.341	-2.31938	0.697767	-3.32401	0.000887328	0.00979781		NKAIN3	638.376	1.79502	0.660557	2.71743	0.00657905	0.0396018
SLC8B1	1082.27	-2.31681	0.500563	-4.62841	3.68483e-06	0.000218699		LRP3	1659.95	1.79673	0.53016	3.38904	0.000701371	0.00844159
SALL3	218.512	-2.31666	0.629267	-3.68152	0.000231849	0.00393919		LOC112442604	220.097	1.79807	0.374457	4.8018	1.57247e-06	0.000115586
MZB1	513.566	-2.31067	0.692271	-3.33781	0.00084441	0.00944277		FAM166B	293.338	1.79996	0.445536	4.03999	5.34539e-05	0.0014812
P4HA3	650.508	-2.30505	0.66476	-3.46749	0.000525351	0.00693416		FHOD3	356.681	1.80006	0.542965	3.31525	0.000915622	0.0100035
LOC782385	1344.78	-2.30449	0.721734	-3.19299	0.00140807	0.0135545		DHRSX	263.675	1.80148	0.487944	3.69199	0.000222507	0.00381365
LOC112441535	307.421	-2.30443	0.651525	-3.53697	0.00040474	0.00581396		CMBL	1748.75	1.80233	0.369056	4.88363	1.04152e-06	8.59036e-05
LOC112446029	55.5689	-2.30433	0.567094	-4.06339	4.83642e-05	0.00139061		ATP1A2	3203.3	1.8033	0.324048	5.56492	2.62274e-08	4.83049e-06
SPAG6	246.449	-2.3039	0.75664	-3.04491	0.00232751	0.0191431		ABI3BP	3152.45	1.80561	0.469153	3.84866	0.000118766	0.00253829
ADCY7	243.075	-2.30335	0.582519	-3.95412	7.68184e-05	0.00188484		GAL3ST3	242.039	1.80972	0.576263	3.14044	0.00168691	0.0153473
GNG12	938.21	-2.30315	0.602481	-3.82278	0.000131958	0.00273377		GAS2L1	1988.43	1.81239	0.66368	2.73082	0.00631766	0.0385913
LOC112442559	2347.89	-2.30054	0.53365	-4.31094	1.62559e-05	0.000646115		PELI1	1290.36	1.81288	0.650119	2.78854	0.00529466	0.03436
TDRD1	2103.16	-2.29967	0.824786	-2.7882	0.00530012	0.0343715		LZTS3	633.76	1.81517	0.301924	6.01201	1.8324e-09	5.64766e-07
BDH1	533.975	-2.2965	0.630449	-3.64265	0.000269845	0.00437328		TMEM161A	613.52	1.81635	0.67398	2.69496	0.0070398	0.0417117
ABCG8	534.867	-2.29448	0.667707	-3.43636	0.000589592	0.00749489		SPEN	2284.4	1.81929	0.528664	3.44129	0.000578944	0.007397
GINS2	908.168	-2.29373	0.439237	-5.22208	1.76924e-07	2.12891e-05		ZFPM1	566.442	1.81931	0.425623	4.27447	1.9159e-05	0.000722285
GNB4	789.858	-2.29207	0.579308	-3.95657	7.60329e-05	0.00186818		TRIM62	2247.97	1.82061	0.456455	3.98859	6.64675e-05	0.00170467
E2F1	365.583	-2.29055	0.534882	-4.28235	1.84928e-05	0.000704733		ADNP	1432.69	1.82307	0.548984	3.3208	0.000897598	0.00988652
LOC112447530	27.1862	-2.28974	0.876456	-2.6125	0.00898816	0.0494377		SLC39A9	923.212	1.82421	0.455399	4.00574	6.18238e-05	0.00162358
DHODH	1838.24	-2.28867	0.519609	-4.40459	1.05982e-05	0.000476189		USP54	412.448	1.82482	0.6955	2.62375	0.0086967	0.0483034
MYO5B	1595.62	-2.28652	0.732882	-3.1199	0.00180913	0.0161744		HOPX	1547.92	1.82624	0.310234	5.88666	3.94081e-09	1.01812e-06
ARAP2	217.321	-2.28482	0.807256	-2.83035	0.00464967	0.0312015		AKT2	315.105	1.82632	0.617538	2.95742	0.00310225	0.0234511
NECAB2	119.626	-2.28461	0.714188	-3.19889	0.00137959	0.0133493		SPON1	7652.87	1.82635	0.479174	3.81144	0.000138159	0.00280011
RTN4IP1	1541.74	-2.28386	0.583625	-3.91322	9.10726e-05	0.00211916		NAP1L5	316.568	1.82804	0.586582	3.11642	0.00183059	0.016333
ORAI1	610.836	-2.28367	0.439619	-5.19467	2.05089e-07	2.41812e-05		FUT11	664.869	1.82824	0.640604	2.85394	0.0043181	0.0296214
LCMT2	581.984	-2.28367	0.57441	-3.97569	7.01762e-05	0.0017688		NPHP3	418.121	1.82833	0.606665	3.01374	0.00258047	0.0206323
UBASH3B	1201.68	-2.2828	0.532787	-4.28464	1.83033e-05	0.000700549		TGFB1I1	736.891	1.83039	0.687333	2.66303	0.00774402	0.044595
C20H5orf47	635.189	-2.282	0.630137	-3.62144	0.000292973	0.00461016		ADGRG1	3147.32	1.83258	0.429303	4.26873	1.96586e-05	0.00073638
RAD51AP1	607.609	-2.28062	0.604445	-3.77309	0.000161241	0.00309894		IMPG2	83.4971	1.83322	0.600252	3.05409	0.00225747	0.018716
TCL1A	343.32	-2.27827	0.737501	-3.08918	0.0020071	0.0172541		KCNH2	2849.02	1.83797	0.252633	7.27524	3.4581e-13	4.67323e-10
GDF3	967.413	-2.27667	0.696674	-3.26791	0.00108346	0.011303		MSRA	644.93	1.83935	0.534028	3.44429	0.000572567	0.00735296
MAATS1	385.226	-2.27601	0.823617	-2.76343	0.00571972	0.0361584		TMEM190	38.0199	1.84213	0.639884	2.87884	0.00399138	0.0279402
THSD1	812.568	-2.27452	0.744046	-3.05696	0.00223592	0.0186094		MEX3C	4548.88	1.84409	0.357618	5.15658	2.51496e-07	2.84285e-05
LOC112443129	834.808	-2.27323	0.823971	-2.75887	0.00580021	0.0365488		NRIP1	2048.71	1.84583	0.612749	3.01238	0.0025921	0.0206669
RASGEF1A	1999.52	-2.27072	0.691044	-3.28592	0.00101649	0.0107902		FECH	454.2	1.84618	0.569317	3.2428	0.00118361	0.0119987
KLHDC9	626.402	-2.26565	0.627463	-3.61081	0.000305241	0.00473716		ABCD1	359.756	1.8465	0.568391	3.24864	0.00115958	0.0118233
EPCAM	1858.63	-2.26477	0.673588	-3.36224	0.000773116	0.00898663		EMSY	595.689	1.84655	0.562552	3.28245	0.0010291	0.0109042
PLCH1	941.243	-2.26375	0.440638	-5.13745	2.78495e-07	3.07711e-05		PIP5K1A	2405.76	1.84894	0.412359	4.48381	7.33225e-06	0.000359207
PRDM13	1017.28	-2.26353	0.74093	-3.05498	0.00225074	0.018669		ALPL	1406.61	1.84955	0.50008	3.69851	0.000216871	0.0037582
SPOCK1	922.867	-2.26287	0.536213	-4.22009	2.44206e-05	0.00084122		RHOQ	496.58	1.85223	0.552628	3.35169	0.000803205	0.0091499
EYA2	636.602	-2.26213	0.722932	-3.12911	0.00175336	0.0158208		LNP1	805.313	1.85414	0.29916	6.19781	5.72528e-10	2.14003e-07
LOC112447293	726.745	-2.26163	0.632445	-3.57602	0.000348871	0.00520727		LOC112448364	43.6445	1.8607	0.653725	2.8463	0.00442302	0.0301527
CDKL1	905.473	-2.26098	0.628831	-3.59553	0.00032373	0.00493689		MAML1	1009.72	1.86085	0.444708	4.18443	2.8588e-05	0.000953004
DAGLA	48.5396	-2.25846	0.540901	-4.17537	2.97504e-05	0.000973287		TMEM229B	621.078	1.86211	0.38121	4.88473	1.03568e-06	8.58248e-05
LOC101902862	394.849	-2.25826	0.543674	-4.1537	3.27141e-05	0.00103984		ATP2B1	2317.85	1.86293	0.65387	2.84908	0.00438462	0.029967
GAREM2	294.703	-2.25383	0.364323	-6.18634	6.15774e-10	2.25373e-07		L3MBTL3	393.329	1.8642	0.631866	2.9503	0.00317461	0.0238748
KIF24	1388.11	-2.25333	0.532285	-4.23332	2.30268e-05	0.000815478		INTS6L	337.932	1.86856	0.419827	4.45077	8.55624e-06	0.000398716
ETV5	278.319	-2.24736	0.614985	-3.65434	0.000257848	0.00423748		LOC101903649	491.347	1.86957	0.550418	3.39663	0.000682203	0.00828262
EGFLAM	288.068	-2.24704	0.537223	-4.18269	2.88081e-05	0.000956711		IGSF8	2559.78	1.87265	0.316533	5.91614	3.29579e-09	9.11791e-07
AOAH	68.9013	-2.24612	0.833062	-2.69623	0.00701303	0.0416084		LOC101906171	1190.61	1.87282	0.546079	3.42957	0.000604534	0.00764062
CUX2	292.099	-2.2452	0.586455	-3.82843	0.000128964	0.00269182		SHPRH	514.721	1.87316	0.402136	4.65803	3.19257e-06	0.000196109
DDX28	1878.81	-2.24491	0.601957	-3.72935	0.000191974	0.00346264		EPOR	461.229	1.87569	0.667724	2.80907	0.00496845	0.0326913
SLC7A6	1056.12	-2.24437	0.694149	-3.23327	0.00122383	0.0122718		GSTA1	25000.4	1.87886	0.390303	4.81385	1.48049e-06	0.000111185
CCDC121	563.498	-2.24434	0.556067	-4.03611	5.43459e-05	0.00149882		STRA6	19906.2	1.88721	0.392043	4.81379	1.48095e-06	0.000111185
KCNN4	151.282	-2.24258	0.854567	-2.62424	0.00868436	0.0482959		CCND2	1518.1	1.88801	0.468231	4.03222	5.52513e-05	0.00152045
SLC6A20	2132.07	-2.23989	0.81329	-2.75411	0.00588528	0.0368338		CNTN3	158.774	1.88931	0.721271	2.61943	0.00880779	0.0487355
GALNT13	301.774	-2.23664	0.484105	-4.62016	3.83445e-06	0.000225296		CDC42BPA	550.53	1.88986	0.517641	3.65091	0.000261317	0.00427392
GTSF1	9065.4	-2.23526	0.672343	-3.32458	0.000885527	0.00979039		ZC4H2	296.433	1.89114	0.519591	3.63967	0.00027299	0.00439587
KNSTRN	15890.3	-2.23513	0.640353	-3.49047	0.000482175	0.00655131		PML	465.883	1.89346	0.403806	4.68903	2.74497e-06	0.000175359
LOC104974006	44.9629	-2.23501	0.735759	-3.0377	0.00238391	0.0194883		ZNRF3	520.331	1.89549	0.573444	3.30544	0.000948266	0.0102961
PSPH	1216.95	-2.23307	0.50649	-4.40891	1.03894e-05	0.000469204		DYRK3	952.603	1.89615	0.669906	2.83046	0.00464806	0.0312015
HEXIM2	3523.33	-2.23272	0.701623	-3.18222	0.00146149	0.0139163		JUND	18892.5	1.89901	0.61571	3.08427	0.00204055	0.0174133
LOC107132618	253.248	-2.23239	0.730601	-3.05555	0.00224649	0.0186644		KDM5B	3319.85	1.90307	0.580137	3.28038	0.00103668	0.010945
KLHL34	86.2895	-2.2308	0.688262	-3.24121	0.00119022	0.012031		C16H1orf115	353.154	1.90389	0.677597	2.80977	0.00495768	0.0326326
NPAS3	384.512	-2.23061	0.471828	-4.72759	2.27196e-06	0.000154704		GSTA2	771.96	1.90397	0.537505	3.54224	0.000396747	0.00571316
TCF7L1	365.711	-2.23001	0.59484	-3.74892	0.000177595	0.0032842		TMEM117	458.037	1.92322	0.348565	5.51755	3.43768e-08	5.97952e-06
CCNO	1425.49	-2.22771	0.648896	-3.43307	0.000596782	0.00756441		TMEM37	737.753	1.92439	0.459391	4.189	2.80187e-05	0.000937587
LOC112446330	92.434	-2.22602	0.819564	-2.7161	0.0066056	0.0396878		ASXL1	660.781	1.92479	0.681871	2.8228	0.00476056	0.0316793
SKOR2	166.103	-2.22026	0.570806	-3.88969	0.000100371	0.00224913		GJA1	22321.7	1.92638	0.536489	3.59071	0.000329773	0.00499866
FANCI	1295.88	-2.21772	0.456411	-4.85904	1.17957e-06	9.46244e-05		YPEL1	339.431	1.9283	0.558242	3.45423	0.000551864	0.00718158
C26H10orf90	952.802	-2.21752	0.595091	-3.72635	0.000194272	0.0034969		TTYH3	929.991	1.92913	0.648671	2.97397	0.00293973	0.0226117
NRIP3	244.397	-2.21555	0.536183	-4.13209	3.59486e-05	0.0011041		JMY	562.513	1.93151	0.417606	4.6252	3.74229e-06	0.000221362
SH3BP5	1730.8	-2.21176	0.472835	-4.67765	2.90186e-06	0.000182071		MAGEL2	404.705	1.93257	0.494726	3.90635	9.37018e-05	0.00216599
CPXM2	102.062	-2.21108	0.732141	-3.02002	0.0025276	0.020304		LOXL3	1052.27	1.93283	0.71668	2.69693	0.00699826	0.0415447
KIF4A	1021.56	-2.20944	0.587597	-3.76014	0.000169821	0.00318802		CROCC	333.61	1.93634	0.434781	4.4536	8.44433e-06	0.0003956
STK26	240.265	-2.2068	0.624944	-3.5312	0.000413678	0.00590373		GLB1	1639.67	1.93715	0.653819	2.96282	0.00304834	0.0231132
TROAP	653.766	-2.20461	0.712235	-3.09535	0.00196582	0.017021		MMD	12129.5	1.94199	0.523997	3.70611	0.000210465	0.00368638
STKLD1	192.708	-2.20412	0.808332	-2.72675	0.00639624	0.0389225		GPRC5B	329.517	1.9422	0.736524	2.63698	0.00836476	0.0471302
ARHGEF33	407.631	-2.20213	0.608336	-3.61992	0.000294694	0.00462661		UBE2QL1	462.953	1.94245	0.22547	8.61512	6.98672e-18	4.09142e-14
DBX2	68.9009	-2.19874	0.67072	-3.27819	0.00104476	0.0109841		ATP7A	1128.32	1.94392	0.601565	3.23143	0.00123171	0.0123125
DLG2	508.029	-2.19735	0.622034	-3.53253	0.000411609	0.00588545		JAM2	1050.28	1.94818	0.50919	3.82604	0.000130223	0.0027074
LOC100337244	117.615	-2.19582	0.770131	-2.85123	0.00435501	0.029828		INPP5E	287.07	1.95418	0.7012	2.78691	0.0053213	0.0344426
PHYHIPL	2950.36	-2.19576	0.629048	-3.49062	0.000481907	0.00655131		PHF20L1	967.386	1.95438	0.501106	3.90013	9.61407e-05	0.00219926
LOC618212	4237.95	-2.19513	0.676767	-3.24356	0.00118046	0.0119805		CNRIP1	1168.86	1.95718	0.665496	2.94093	0.00327225	0.0243588
USP35	305.457	-2.19435	0.487411	-4.50206	6.72967e-06	0.000341596		HSD17B11	860.069	1.96167	0.416375	4.7113	2.46139e-06	0.000162035
PHF7	348.413	-2.19244	0.575165	-3.81184	0.000137934	0.00280011		RNASET2	571.872	1.9618	0.69912	2.8061	0.00501444	0.0329042
GLRX	1362.88	-2.19232	0.569167	-3.85179	0.000117255	0.00252135		ITPKB	2135.29	1.9717	0.376404	5.23824	1.62115e-07	2.03678e-05
PDXK	1402.83	-2.19223	0.34334	-6.38501	1.71381e-10	8.05373e-08		ARMH4	10951.7	1.97375	0.340498	5.79666	6.7648e-09	1.61274e-06
PPL	286.488	-2.19107	0.795156	-2.75552	0.00585981	0.0367369		ADSSL1	116.041	1.97481	0.61724	3.19942	0.00137706	0.0133438
CDC25C	1155.26	-2.18675	0.691791	-3.161	0.00157229	0.0146303		RALGDS	462.478	1.97845	0.462495	4.27778	1.88767e-05	0.000716125
SLCO2A1	47.22	-2.18533	0.824238	-2.65133	0.00801754	0.0456127		SCUBE3	5009.6	1.98098	0.390829	5.06867	4.00602e-07	4.21424e-05
LOC100847612	219.28	-2.18325	0.438369	-4.98039	6.34574e-07	6.02605e-05		ARHGEF11	507.074	1.98156	0.477834	4.14696	3.36925e-05	0.00105135
LOC112446640	314.15	-2.18296	0.669994	-3.25818	0.00112129	0.0115535		PHF21A	477.786	1.98164	0.359109	5.51821	3.42465e-08	5.97952e-06
LOC112444611	420.96	-2.17606	0.772805	-2.8158	0.00486567	0.0322085		POU2F1	361.025	1.98273	0.386881	5.12491	2.9768e-07	3.24823e-05
PINX1	1020.52	-2.17556	0.497992	-4.36866	1.25014e-05	0.000534366		PCOLCE2	1602.84	1.98356	0.663281	2.99053	0.00278495	0.0218419
MCM8	290.27	-2.17506	0.543663	-4.00075	6.31434e-05	0.0016438		RAMP1	578.344	1.98554	0.548288	3.62134	0.000293076	0.00461016
TADA2A	4487.31	-2.17491	0.50317	-4.32241	1.54335e-05	0.000629087		GPSM1	2860.94	1.98923	0.474457	4.19264	2.75723e-05	0.000926176
AGMAT	241.788	-2.17418	0.710802	-3.05878	0.00222243	0.0185568		NRTN	552.988	1.98954	0.331272	6.00574	1.90456e-09	5.76884e-07
SDC3	2359.37	-2.17206	0.540809	-4.01632	5.91149e-05	0.00157832		SETD5	840.793	1.99096	0.493286	4.03612	5.43418e-05	0.00149882
TEFM	1199.11	-2.17153	0.52563	-4.13129	3.60741e-05	0.00110602		SMARCA1	3877.67	1.99263	0.489115	4.07396	4.62205e-05	0.00134215
RASEF	33.776	-2.17108	0.743303	-2.92086	0.00349064	0.0253544		MGAT1	5642.9	1.99508	0.633164	3.15096	0.00162734	0.0149406
CALML4	184.889	-2.16977	0.356827	-6.08075	1.19624e-09	3.89175e-07		PIDD1	324.896	1.99626	0.631254	3.16238	0.00156487	0.0145762
MGAT4A	947.396	-2.16815	0.36945	-5.86859	4.3951e-09	1.11903e-06		G2E3	613.635	2.00073	0.480982	4.15968	3.18693e-05	0.00102117
RAB37	125.147	-2.16754	0.653005	-3.31932	0.000902355	0.00992026		RIC8B	379.102	2.00899	0.649362	3.0938	0.00197611	0.0170848
DPCD	4668.7	-2.16631	0.637909	-3.39595	0.000683907	0.00829757		RAPGEF5	197.011	2.00968	0.506967	3.96412	7.36657e-05	0.00183569
NLRP13	615.989	-2.1655	0.583182	-3.71324	0.00020462	0.00361237		METTL27	83.4298	2.01285	0.487739	4.1269	3.67683e-05	0.00112533
DNAJC9	930.833	-2.16377	0.488522	-4.42922	9.45727e-06	0.000434936		ZNF521	246.207	2.01299	0.760355	2.64743	0.00811062	0.0460162
PDE3A	343.316	-2.1633	0.470628	-4.59663	4.29376e-06	0.000244119		ZNF503	661.709	2.0153	0.641359	3.14223	0.00167668	0.0152953
ARHGDIG	328.04	-2.16249	0.744395	-2.90503	0.00367221	0.0262136		SLC41A3	448.761	2.01633	0.594505	3.3916	0.000694847	0.00840707
PLK5	570.789	-2.16223	0.670781	-3.22345	0.00126655	0.0125711		SNN	193.752	2.02061	0.677194	2.9838	0.00284692	0.0221304
AURKC	951.878	-2.16211	0.514197	-4.20483	2.61281e-05	0.000889572		PUM1	4117.41	2.02688	0.36409	5.56697	2.59212e-08	4.83049e-06
MED22	1005.37	-2.16096	0.465738	-4.63987	3.48636e-06	0.000209039		PRR15	1699.74	2.03124	0.434467	4.67524	2.93603e-06	0.00018356
DLX6	351.243	-2.16089	0.795031	-2.718	0.00656785	0.0395692		GPR153	718.966	2.03379	0.669625	3.03721	0.00238782	0.0195113
C29H11orf80	477.757	-2.16058	0.497453	-4.34328	1.40373e-05	0.000581829		EPDR1	1411.33	2.03553	0.505233	4.02889	5.60419e-05	0.00153292
FAM178B	188.835	-2.15951	0.802566	-2.69075	0.00712913	0.0420849		ITPKA	840.592	2.03592	0.570972	3.56571	0.000362875	0.00535303
RNF43	325.739	-2.15796	0.690648	-3.12455	0.0017808	0.0159781		TUBA1A	22825.1	2.05192	0.659404	3.11177	0.00185966	0.0164944
C11H2orf50	28.5405	-2.15721	0.800291	-2.69553	0.00702761	0.0416535		LOC112442025	47.6981	2.05879	0.635097	3.24169	0.00118823	0.0120305
DIRAS2	973.166	-2.15105	0.598014	-3.59699	0.000321923	0.00492644		PIK3R1	9615.9	2.06062	0.742463	2.77539	0.0055136	0.0352742
SULT4A1	114.566	-2.15067	0.652655	-3.29526	0.00098329	0.0105783		ARHGAP32	767.478	2.0623	0.642723	3.2087	0.00133338	0.0130355
PEX5L	1560.21	-2.14998	0.744667	-2.88717	0.00388725	0.0273165		WDFY3	709.99	2.06522	0.396733	5.20555	1.9342e-07	2.31157e-05
LOC515333	2083.52	-2.14927	0.517766	-4.15104	3.30965e-05	0.00104229		ST3GAL5	1197.65	2.06741	0.600565	3.44244	0.000576484	0.00738498
HYLS1	549.482	-2.14922	0.489613	-4.38964	1.13538e-05	0.000498081		LOC112441484	636.042	2.07119	0.636095	3.25611	0.0011295	0.0116041
LOC112447855	122.172	-2.14896	0.620081	-3.46561	0.000529028	0.00697471		EXTL2	645.398	2.07564	0.759448	2.73309	0.00627435	0.0384137
DLGAP5	1359.18	-2.14871	0.471226	-4.55983	5.11951e-06	0.000281061		SYNPO	2430.56	2.07877	0.69719	2.98163	0.00286715	0.0222385
LOC112441807	363.002	-2.14856	0.544546	-3.9456	7.96002e-05	0.00192885		CXCR4	1305.55	2.07963	0.592185	3.51179	0.000445098	0.00620594
CYP26B1	156.465	-2.1466	0.728445	-2.94682	0.00321056	0.0240413		HS6ST2	1388.66	2.07985	0.684906	3.03669	0.00239193	0.0195358
STK39	583.49	-2.14488	0.672802	-3.18798	0.0014327	0.0137164		HYAL1	304.182	2.08244	0.369972	5.62864	1.81638e-08	3.66784e-06
CDH23	380.751	-2.14356	0.451035	-4.75253	2.00884e-06	0.000141287		TIMP3	5473.15	2.08247	0.647052	3.2184	0.00128909	0.0127229
INPP4B	267.015	-2.13947	0.806398	-2.65312	0.00797522	0.0454603		PROSER3	161.268	2.08332	0.645865	3.22562	0.00125699	0.0124973
WDSUB1	1544.6	-2.13829	0.468748	-4.56171	5.07381e-06	0.000279425		NCMAP	116.52	2.08549	0.792302	2.63219	0.00848371	0.0475353
ESCO2	1374.93	-2.13789	0.642215	-3.32893	0.000871806	0.00969775		LOC510613	308.652	2.08643	0.447222	4.66531	3.08159e-06	0.000190624
TENM1	183.394	-2.13762	0.642643	-3.3263	0.000880085	0.00975896		COMMD5	366.435	2.09652	0.487532	4.30027	1.70587e-05	0.000667028
SEC16B	998.498	-2.13641	0.602243	-3.54741	0.000389032	0.00563903		LUM	2728.13	2.10633	0.708977	2.97094	0.00296891	0.0227267
SYCP3	2515.95	-2.13507	0.632127	-3.3776	0.000731223	0.00868792		LGALS9	1411.61	2.10798	0.477595	4.41374	1.01599e-05	0.000460021
EFHB	2441.51	-2.1341	0.647027	-3.29832	0.000972653	0.0104961		TMTC3	996.37	2.10889	0.458501	4.59954	4.23433e-06	0.000242309
SLC38A8	1004.03	-2.13378	0.592349	-3.60224	0.000315482	0.00485149		GBE1	4235.53	2.11171	0.446121	4.73348	2.20699e-06	0.000150865
PRKG1	573.455	-2.13109	0.407283	-5.23247	1.67262e-07	2.08402e-05		ARHGAP21	2048.71	2.12704	0.662252	3.21183	0.00131891	0.0129228
GAS7	873.904	-2.13059	0.609676	-3.49463	0.000474726	0.00647514		KLF13	509.953	2.12704	0.461259	4.61139	3.9999e-06	0.000232683
TMEM35B	398.249	-2.12966	0.503295	-4.23143	2.32214e-05	0.000819184		WNT5A	1717.77	2.12738	0.676165	3.14625	0.00165379	0.0151638
GFOD1	153.271	-2.12876	0.371166	-5.73533	9.73212e-09	2.22044e-06		INPP5A	1404.35	2.13142	0.559225	3.81139	0.000138188	0.00280011
SH2B2	1940.65	-2.12852	0.486781	-4.37265	1.22746e-05	0.000527239		HSPG2	4829.6	2.13254	0.525627	4.05714	4.96771e-05	0.00141218
PDK3	3513.17	-2.12786	0.34992	-6.08099	1.19444e-09	3.89175e-07		PQLC2	796.152	2.13742	0.571727	3.73854	0.000185091	0.00337661
PHKA2	5390.88	-2.1264	0.529914	-4.01273	6.00206e-05	0.00159522		VILL	498.574	2.13921	0.692775	3.08789	0.00201582	0.0172919
KIAA0895	1029.69	-2.12518	0.530534	-4.00573	6.1827e-05	0.00162358		XYLT1	447.696	2.14089	0.527266	4.06036	4.89967e-05	0.00140191
CCDC92	2228.83	-2.1248	0.487423	-4.35926	1.30505e-05	0.000553795		TIPARP	10302	2.14705	0.807206	2.65985	0.0078176	0.0448676
CCNB2	2049.46	-2.12467	0.61378	-3.46162	0.000536928	0.00704989		PIBF1	192.312	2.14894	0.766919	2.80204	0.00507812	0.0332386
NRG3	263.271	-2.1241	0.559344	-3.79748	0.000146175	0.00290498		SERPINI1	603.096	2.15038	0.569081	3.77869	0.000157656	0.00306044
CLCF1	233.191	-2.12403	0.685936	-3.09654	0.00195792	0.016999		PTPN12	277.312	2.15508	0.625337	3.44627	0.000568379	0.00732595
LOC786974	151.928	-2.12343	0.560664	-3.78735	0.000152264	0.00298502		RALGAPA2	492.721	2.16139	0.508588	4.24979	2.13972e-05	0.000779888
PLS1	818.831	-2.1232	0.806516	-2.63256	0.00847435	0.0475191		WDR27	69.6877	2.16324	0.506181	4.27365	1.92298e-05	0.000723402
GFRA4	169.92	-2.12274	0.605721	-3.50449	0.000457488	0.00631851		ARHGAP28	613.062	2.16593	0.572677	3.78211	0.000155507	0.00302541
DEPDC1B	480.961	-2.12259	0.544111	-3.90103	9.57863e-05	0.00219683		SEC24A	1985.16	2.17111	0.700651	3.0987	0.00194371	0.016938
SLC7A10	206.722	-2.12079	0.769186	-2.75719	0.00583007	0.0366235		CNN1	734.621	2.17377	0.790179	2.75099	0.00594157	0.0370936
BSPRY	810.836	-2.11989	0.625409	-3.38961	0.000699923	0.00844159		OLFML2A	284.34	2.17798	0.646578	3.36848	0.000755841	0.00887024
CNBD2	372.72	-2.11901	0.56655	-3.7402	0.000183871	0.00336134		BMF	557.372	2.18203	0.740127	2.94819	0.00319646	0.02399
XK	796.981	-2.11839	0.589759	-3.59196	0.000328198	0.00499635		LGALS1	1368.58	2.18316	0.559766	3.90013	9.61426e-05	0.00219926
TEX30	1227.43	-2.11628	0.456054	-4.64042	3.47705e-06	0.000209039		SBNO2	570.342	2.18815	0.642025	3.4082	0.000653936	0.00807333
CBX8	703.609	-2.11532	0.539527	-3.9207	8.8291e-05	0.00206813		TOX	480.042	2.19164	0.612297	3.57938	0.000344414	0.00517151
TTN	612.441	-2.1144	0.66598	-3.17487	0.00149904	0.0141815		SLC6A14	104.4	2.19305	0.589776	3.71845	0.000200451	0.00357153
WDHD1	801.858	-2.11439	0.516263	-4.09557	4.21138e-05	0.00125187		STYXL1	119.058	2.19332	0.504089	4.35106	1.35478e-05	0.000567841
NEK2	2024.33	-2.11248	0.448816	-4.70678	2.51662e-06	0.000164357		TMEM263	5062.98	2.19337	0.524751	4.17984	2.91715e-05	0.000963319
OLFML1	307.648	-2.11236	0.551307	-3.83154	0.000127344	0.00266966		LPP	1550.9	2.20022	0.663585	3.31565	0.000914306	0.00999535
MESP1	1001.84	-2.10844	0.770412	-2.73677	0.00620463	0.0381178		FAM110B	1525.24	2.20041	0.815136	2.69944	0.0069457	0.0413553
RGS19	138.056	-2.10624	0.589061	-3.57559	0.000349434	0.00521125		SCAF4	2705.19	2.20127	0.734617	2.99649	0.00273105	0.0215346
CDC25B	609.224	-2.10504	0.706038	-2.98149	0.00286851	0.0222392		SULF1	486.027	2.20312	0.810913	2.71684	0.00659093	0.0396268
FOXP2	151.754	-2.10335	0.771238	-2.72724	0.00638662	0.0388936		BTBD11	644.194	2.20344	0.52421	4.20336	2.62982e-05	0.000893629
SPOCK2	204.69	-2.10325	0.650178	-3.23488	0.00121695	0.0122168		GTF2IRD1	109.436	2.20529	0.817468	2.69771	0.00698179	0.0414869
TECTB	280.891	-2.09781	0.705279	-2.97444	0.00293519	0.0225966		DHRS3	926.97	2.20835	0.467379	4.72496	2.30161e-06	0.000155518
AURKA	18907.1	-2.09716	0.588676	-3.5625	0.000367346	0.00540045		DNAAF2	719.486	2.20901	0.628402	3.51528	0.000439285	0.00615911
SLC24A1	115.254	-2.09571	0.801787	-2.61379	0.00895428	0.0493286		ANXA1	3375.91	2.20981	0.822717	2.68599	0.00723156	0.042447
LIPT2	575.001	-2.09279	0.795483	-2.63084	0.00851737	0.0476236		BCL9L	235.42	2.21823	0.481326	4.60859	4.05401e-06	0.000233511
LOC104968411	717.432	-2.08877	0.569383	-3.66848	0.000243993	0.00409015		LZTS1	2971.33	2.21988	0.55851	3.97464	7.04851e-05	0.00177404
CYB561	341.629	-2.08715	0.649874	-3.21162	0.00131989	0.0129252		BCAR3	2036.28	2.22719	0.440742	5.05327	4.3432e-07	4.41798e-05
SLC9A3	163.404	-2.08641	0.586054	-3.56009	0.000370726	0.0054229		TMEM200A	1013.93	2.2396	0.605799	3.69693	0.00021822	0.00377209
SHCBP1	986.622	-2.08392	0.375068	-5.55611	2.75847e-08	4.99596e-06		ROBO2	925.239	2.24031	0.509637	4.3959	1.10316e-05	0.000488506
RPH3AL	3222.42	-2.08304	0.608679	-3.42224	0.000621085	0.00778817		WHRN	628.369	2.24203	0.528271	4.24409	2.1948e-05	0.000793021
PDCD2L	630.895	-2.07525	0.50373	-4.11977	3.7925e-05	0.00115072		PDGFC	3816.29	2.24605	0.685982	3.27421	0.00105956	0.0111131
TRIP13	1165.87	-2.07511	0.624245	-3.3242	0.000886737	0.00979761		GRIPAP1	231.38	2.24643	0.69712	3.22244	0.00127104	0.0126085
RELT	845.278	-2.07491	0.655675	-3.16453	0.00155331	0.0145229		PCBP3	86.8318	2.2481	0.776357	2.89571	0.00378307	0.0267449
SAMD12	2403.78	-2.07301	0.555371	-3.73266	0.000189466	0.00343502		LMNA	10612.6	2.25253	0.764431	2.94668	0.00321205	0.0240413
ATRAID	9673.79	-2.07215	0.523072	-3.96151	7.4478e-05	0.0018533		THBS3	1187.19	2.27009	0.461033	4.92391	8.48306e-07	7.6805e-05
CT83	691.317	-2.06891	0.73177	-2.82727	0.00469463	0.0313706		SRGN	5663.29	2.27928	0.503523	4.52666	5.99221e-06	0.00031804
DAAM2	319.089	-2.06822	0.502498	-4.11587	3.85726e-05	0.00116035		KIF21B	487.884	2.27956	0.738197	3.08801	0.00201503	0.0172919
OOEP	2449.26	-2.06738	0.675569	-3.0602	0.00221187	0.0184775		PLEC	1836.53	2.28155	0.5762	3.95964	7.50619e-05	0.00186013
FBLN2	794.056	-2.06412	0.447832	-4.60913	4.04359e-06	0.000233511		ANAPC1	873.391	2.2899	0.5702	4.01596	5.92052e-05	0.00157833
NXPH4	185.508	-2.06297	0.460276	-4.48202	7.39389e-06	0.000359207		TRIM25	501.122	2.29147	0.552558	4.14702	3.36827e-05	0.00105135
KIF22	2204.97	-2.06214	0.635196	-3.24647	0.00116847	0.0118926		DSE	2678.83	2.29222	0.475829	4.81732	1.45501e-06	0.000110937
LRP2	862.702	-2.06213	0.773173	-2.6671	0.007651	0.0443168		KCNK2	399.824	2.29471	0.387957	5.91486	3.32164e-09	9.11791e-07
NPAS1	31.8238	-2.06177	0.6899	-2.98851	0.0028034	0.0219167		EIF2AK2	849.651	2.29633	0.522113	4.39815	1.09179e-05	0.000485585
ABHD16B	32.8133	-2.06172	0.729271	-2.8271	0.00469722	0.0313706		EMID1	3175.08	2.30096	0.475234	4.84173	1.28714e-06	0.000101401
LOC101902124	160.545	-2.06087	0.690251	-2.98569	0.0028294	0.0220528		CAPRIN2	4782.53	2.30249	0.445058	5.17347	2.29785e-07	2.65583e-05
AGAP1	325.156	-2.06037	0.562538	-3.66263	0.000249637	0.00414519		ZC3H12B	65.511	2.30653	0.593498	3.88632	0.000101773	0.00227475
TMPRSS9	235.107	-2.05954	0.732583	-2.81135	0.00493348	0.0325343		USP32	528.678	2.30915	0.759156	3.04173	0.00235219	0.01931
NPM2	7708.96	-2.05853	0.694202	-2.96531	0.00302378	0.0230163		KLF8	36.9159	2.30957	0.779121	2.96432	0.00303351	0.0230505
TSPAN7	4137.15	-2.05749	0.529669	-3.88448	0.000102551	0.00228921		DYRK2	377.59	2.3212	0.613498	3.78355	0.000154604	0.00301118
MRVI1	1055.39	-2.05691	0.606366	-3.3922	0.000693344	0.00839467		DHH	873.429	2.32151	0.433816	5.35136	8.7295e-08	1.24683e-05
ADAMTS17	357.143	-2.05458	0.663424	-3.09693	0.00195537	0.0169891		EDIL3	2360.43	2.33214	0.692964	3.36545	0.000764193	0.00893236
IGFBPL1	156.704	-2.05134	0.692318	-2.963	0.00304655	0.0231132		AFF4	2661.66	2.34091	0.711496	3.29012	0.00100143	0.0106949
LOC112447420	31.2771	-2.05049	0.775357	-2.64457	0.00817937	0.0463085		CSF2RA	57.7629	2.34582	0.838362	2.79809	0.00514053	0.0335845
AK4	440.927	-2.0489	0.674117	-3.03939	0.00237058	0.0194155		PCDHB11	82.99	2.35091	0.85206	2.75909	0.00579629	0.0365372
HHAT	497.604	-2.04426	0.385655	-5.30074	1.15334e-07	1.59543e-05		LRRFIP1	1595.75	2.36183	0.794876	2.97132	0.00296525	0.0227185
VWA2	455.717	-2.04199	0.463942	-4.40139	1.07561e-05	0.0004796		AHDC1	56.5117	2.36339	0.885791	2.66811	0.00762793	0.044255
LINGO3	617.179	-2.0416	0.661921	-3.08436	0.00203993	0.0174133		CCDC3	4906.66	2.36359	0.523466	4.51527	6.32373e-06	0.000332621
LOC112446404	5404.91	-2.039	0.67484	-3.02147	0.00251554	0.0202257		APP	1630.83	2.36626	0.667925	3.5427	0.000396047	0.00570775
CENPU	6077.64	-2.0382	0.596694	-3.41582	0.0006359	0.00790373		VCAM1	963.718	2.36687	0.671503	3.52474	0.000423894	0.00601046
CNNM2	1778.75	-2.03811	0.435395	-4.68105	2.85406e-06	0.000179714		PLIN1	54.5737	2.37733	0.753774	3.15391	0.00161099	0.014869
RBM34	1489.66	-2.03622	0.527364	-3.86113	0.000112862	0.00246		ZBTB7C	312.065	2.3814	0.690723	3.44769	0.000565392	0.00730891
MMS22L	441.912	-2.03559	0.545815	-3.72944	0.000191905	0.00346264		DZIP1	389.073	2.38326	0.458921	5.19317	2.06743e-07	2.42137e-05
ENOX1	501.06	-2.03421	0.522156	-3.89579	9.78797e-05	0.00222452		C11H2orf40	11040.5	2.38469	0.522023	4.56817	4.91989e-06	0.000271801
SGCD	409.482	-2.03376	0.659261	-3.08491	0.00203615	0.0173984		RORC	572.288	2.39331	0.663827	3.60532	0.000311769	0.00481296
SCN5A	3031.08	-2.03285	0.527445	-3.85415	0.000116132	0.00250586		ENG	263.674	2.39526	0.607368	3.94366	8.0246e-05	0.00193915
BEND3	189.528	-2.03085	0.630695	-3.22002	0.00128183	0.0126894		CRIP1	762.876	2.39788	0.565184	4.24265	2.20897e-05	0.00079523
RPRM	216.505	-2.03067	0.472702	-4.29587	1.74008e-05	0.000674828		RASGEF1B	2447.07	2.40421	0.873573	2.75215	0.00592046	0.0369881
TRAF3	645.003	-2.03062	0.55395	-3.66572	0.000246647	0.0041141		TMEM114	91.6305	2.40865	0.754455	3.19257	0.00141013	0.0135642
MCM10	2219.34	-2.029	0.48148	-4.21409	2.50787e-05	0.000860513		CPD	6358.16	2.4145	0.493856	4.88909	1.01302e-06	8.52581e-05
LRRC51	1140.65	-2.02869	0.599249	-3.38538	0.00071079	0.00852047		SERAC1	152.15	2.41525	0.513012	4.70798	2.50189e-06	0.000164004
ZNF879	1779	-2.02735	0.713178	-2.8427	0.00447338	0.0303664		PFKFB3	1883.28	2.41612	0.513465	4.70552	2.5322e-06	0.000164762
CCDC149	849.032	-2.02688	0.57265	-3.53947	0.000400933	0.00576871		DGKI	82.6757	2.4167	0.662579	3.64741	0.000264896	0.00431697
PSMC3IP	619.899	-2.02676	0.629777	-3.21821	0.00128992	0.0127239		TOX2	1378.96	2.41904	0.353105	6.85078	7.345e-12	6.14462e-09
IQCB1	1820.76	-2.0263	0.576768	-3.5132	0.000442742	0.00618285		ARRDC4	2055.42	2.42288	0.584836	4.14284	3.43035e-05	0.00106663
DAB2IP	51.3572	-2.02615	0.723613	-2.80004	0.00510956	0.0334195		LYST	240.93	2.43598	0.683172	3.56569	0.000362902	0.00535303
CFTR	156.977	-2.0256	0.717263	-2.82408	0.00474172	0.0316259		COL4A6	632.613	2.43682	0.717016	3.39856	0.000677412	0.00824194
LOC112442737	206.465	-2.02526	0.681955	-2.96979	0.00298004	0.0227821		GULP1	292.776	2.4388	0.453236	5.38085	7.41336e-08	1.10486e-05
TACC3	3678.53	-2.02475	0.478672	-4.22993	2.33763e-05	0.000822419		LOC112444614	41.1401	2.44481	0.878835	2.78188	0.00540458	0.0348176
GRHPR	3982.82	-2.0233	0.570862	-3.54429	0.00039367	0.00567886		ERBB3	82.3417	2.46845	0.934098	2.6426	0.00822723	0.0465494
SLC24A3	173.359	-2.02276	0.71518	-2.82832	0.00467928	0.0313283		TET1	213.873	2.48598	0.650898	3.81931	0.000133826	0.00276018
FIGNL1	204.283	-2.02223	0.710133	-2.84767	0.00440403	0.0300583		NAB2	783.465	2.48825	0.650069	3.82767	0.00012936	0.00269584
RAD18	3340.91	-2.02105	0.444862	-4.54309	5.54353e-06	0.000297928		TP53I11	2854.76	2.50135	0.437312	5.71984	1.06626e-08	2.37115e-06
ADAD2	1260.54	-2.02094	0.561709	-3.59784	0.000320873	0.0049254		MAP3K5	504.742	2.50218	0.547179	4.57287	4.81079e-06	0.000268305
MSANTD3	721.344	-2.0194	0.695293	-2.90439	0.00367964	0.0262136		RASL11B	5538.83	2.51979	0.768313	3.27964	0.0010394	0.0109554
DVL2	4937.28	-2.01766	0.47312	-4.26457	2.00287e-05	0.0007439		ANOS1	40.8696	2.5285	0.888548	2.84565	0.00443208	0.0301989
JAZF1	975.161	-2.01728	0.54078	-3.73031	0.000191242	0.00346009		KAT2B	162.881	2.53004	0.815177	3.10367	0.00191137	0.0167727
OSBPL10	4197.1	-2.01713	0.494187	-4.0817	4.47066e-05	0.00131339		TRPV2	356.088	2.53589	0.310385	8.17014	3.08041e-16	1.08233e-12
GRIN3B	305.123	-2.01631	0.65863	-3.06136	0.00220331	0.0184235		LGI2	279.686	2.55532	0.395745	6.45697	1.06819e-10	5.86436e-08
BIN3	3520.82	-2.0155	0.51635	-3.90335	9.48697e-05	0.00218723		TOP2A	1107.44	2.58871	0.690425	3.74944	0.000177227	0.0032842
TTC21A	148.946	-2.00978	0.598434	-3.3584	0.000783956	0.00902526		EPPK1	1423.22	2.59253	0.552405	4.69317	2.69002e-06	0.000172476
GMPR	227.863	-2.00883	0.506183	-3.96859	7.23e-05	0.00180935		PRRG4	89.3261	2.60099	0.950052	2.73773	0.00618646	0.038081
MDGA1	127.749	-2.00841	0.65687	-3.05754	0.0022316	0.0186069		PGBD5	373.16	2.60606	0.892882	2.9187	0.0035149	0.0254146
LOC112443852	200.183	-2.00789	0.537819	-3.7334	0.000188915	0.00342914		ZSWIM6	765.063	2.6063	0.941611	2.76792	0.00564158	0.0358839
MMAA	623.438	-2.00787	0.417983	-4.80371	1.55756e-06	0.000114971		TNFAIP8L1	513.902	2.63096	0.515578	5.10294	3.34424e-07	3.62664e-05
FAM221A	1080.17	-2.00718	0.596998	-3.36213	0.000773439	0.00898663		ARHGAP23	224.125	2.63924	0.858512	3.0742	0.00211068	0.0178186
LOC112445797	53.4724	-2.00692	0.626647	-3.20264	0.00136176	0.013237		SCD	3123.42	2.64852	0.615414	4.30364	1.68015e-05	0.000660334
BVES	56.1594	-2.00653	0.665749	-3.01394	0.00257876	0.0206301		TPCN2	358.855	2.65138	0.719461	3.68523	0.000228497	0.00389731
EFEMP1	447.687	-2.00629	0.590176	-3.39947	0.000675156	0.0082369		SOWAHC	324.677	2.65221	0.972797	2.72638	0.00640334	0.0389387
CELF2	237.426	-2.00516	0.597596	-3.35538	0.000792571	0.00909977		ZNF646	102.689	2.65452	0.691249	3.84018	0.000122946	0.0026023
MEIS1	248.896	-2.00294	0.650201	-3.08049	0.00206657	0.0175559		GLDC	1074.5	2.6559	0.551481	4.81595	1.46502e-06	0.000110937
LOC107133209	72.6836	-2.00276	0.539161	-3.71459	0.000203531	0.00360085		PHEX	566.594	2.66894	0.544702	4.89982	9.59257e-07	8.42612e-05
NOS1	986.099	-1.99913	0.682382	-2.92964	0.00339353	0.0249237		AMOTL2	2546.61	2.69642	0.852696	3.16223	0.00156565	0.0145762
GPR135	205.823	-1.9981	0.69852	-2.86048	0.00423002	0.0291996		JSRP1	473.253	2.71917	0.597363	4.55195	5.31507e-06	0.000288716
LOC100847818	526.4	-1.99786	0.504784	-3.95785	7.56269e-05	0.00186341		TNIK	848.271	2.7194	0.488523	5.56657	2.5981e-08	4.83049e-06
C15H11orf16	1158.76	-1.99766	0.731318	-2.73159	0.00630302	0.0385287		RIMS2	143.306	2.72017	0.885806	3.07084	0.00213457	0.0179771
KIAA1211L	270.786	-1.99644	0.631226	-3.1628	0.0015626	0.0145762		IFIH1	166.192	2.72483	0.936415	2.90986	0.00361595	0.0259392
SPC25	1556.45	-1.9951	0.539777	-3.69616	0.000218889	0.00377209		HSD3B1	4416.76	2.73392	0.810886	3.37153	0.000747522	0.00880418
AAAS	2185.11	-1.99376	0.358346	-5.5638	2.63961e-08	4.83049e-06		LOC112445394	64.3087	2.75305	1.02339	2.69014	0.00714229	0.042117
RWDD2A	754.933	-1.99126	0.513117	-3.88071	0.000104151	0.00230735		SYNC	454.228	2.7655	0.624607	4.42759	9.52931e-06	0.000437104
CENPJ	1207.17	-1.99096	0.403064	-4.93957	7.8296e-07	7.2395e-05		METTL4	60.7228	2.77106	0.695104	3.98654	6.70447e-05	0.00171697
EBF3	1037.14	-1.99052	0.755663	-2.63414	0.008435	0.0473892		ITGAM	983.408	2.77159	0.560861	4.94167	7.74561e-07	7.19973e-05
DIMT1	3158.3	-1.98883	0.462068	-4.3042	1.67588e-05	0.000660131		MAF	148.519	2.7722	0.968146	2.86341	0.00419111	0.0290108
ETV6	2778.82	-1.98846	0.410224	-4.84726	1.25178e-06	9.91417e-05		FHL3	1533.65	2.77793	0.946081	2.93626	0.00332201	0.0245524
SOX15	166.907	-1.98753	0.487219	-4.07933	4.51653e-05	0.00131805		CA14	275.141	2.78141	0.624722	4.45224	8.49772e-06	0.000397042
ZNF628	103.52	-1.98568	0.675511	-2.93953	0.00328714	0.0244489		PHACTR2	131.545	2.78616	0.568942	4.89709	9.72686e-07	8.45947e-05
C18H19orf47	372.837	-1.98456	0.672486	-2.95108	0.00316666	0.0238355		LOC511175	125.324	2.7887	0.374552	7.44544	9.66255e-14	1.4554e-10
LOC112442640	494.648	-1.98338	0.644597	-3.07693	0.00209143	0.0177071		SRC	553.443	2.7923	0.405779	6.88134	5.9292e-12	5.20821e-09
LRMDA	291.594	-1.98266	0.538438	-3.68224	0.000231191	0.00393181		SYNE1	1039.37	2.79605	0.748029	3.73789	0.000185569	0.00338182
NOD1	1241.31	-1.9826	0.727298	-2.72599	0.00641098	0.0389582		MGAT3	25.6063	2.8171	0.958868	2.93795	0.00330395	0.0244704
RAI2	288.699	-1.98251	0.472507	-4.19573	2.71993e-05	0.000917155		C21H14orf132	337.033	2.83779	0.809396	3.50606	0.000454793	0.00630111
TBCE	3084.68	-1.98215	0.46138	-4.29613	1.73808e-05	0.000674828		FCGBP	1363.79	2.84002	0.460377	6.16889	6.87716e-10	2.41636e-07
LOC104975911	118.845	-1.98212	0.642226	-3.08633	0.00202643	0.0173322		LOC509283	541.344	2.84716	0.798812	3.56424	0.000364916	0.00537822
SLC35B4	457.314	-1.97947	0.586611	-3.37442	0.000739717	0.00876288		TRIB2	1195.6	2.85689	0.445547	6.4121	1.43531e-10	7.20442e-08
ASAP2	631.281	-1.9789	0.560446	-3.53094	0.000414081	0.00590469		LOC783838	15.4896	2.8771	0.90798	3.16869	0.0015313	0.0143476
LOC112443475	155.616	-1.97318	0.701403	-2.8132	0.00490516	0.0324084		ABCA1	453.797	2.94698	0.586901	5.02126	5.13326e-07	5.01006e-05
LIPT1	308.082	-1.96934	0.497558	-3.95802	7.55749e-05	0.00186341		NRBP2	181.837	2.95665	0.951234	3.10822	0.00188216	0.0166278
SULF2	2045.8	-1.96741	0.584673	-3.36498	0.000765497	0.00894166		PUS10	189.792	2.96116	1.12577	2.63034	0.00852995	0.0476636
LOC112444308	64.4141	-1.96716	0.565042	-3.48143	0.000498736	0.0066884		PRRT1	39.0226	2.96166	0.788041	3.75825	0.000171106	0.00320469
SH3GL2	731.762	-1.96498	0.541106	-3.6314	0.000281884	0.00450005		CADM4	199.905	2.97678	1.07143	2.77833	0.00546396	0.0350844
CXCL16	200.277	-1.96449	0.535855	-3.6661	0.000246282	0.00411282		PRKACA	100.225	2.98429	0.825358	3.61575	0.000299475	0.00467684
LGR6	65.9694	-1.96387	0.628459	-3.1249	0.00177866	0.015967		JAKMIP2	246.945	3.00543	0.948012	3.17024	0.00152312	0.0143015
IL17D	606.859	-1.96338	0.514651	-3.81497	0.000136198	0.00279492		AMH	1362.82	3.00948	0.501515	6.00078	1.96375e-09	5.84732e-07
FLT1	3443.7	-1.96275	0.624158	-3.14463	0.00166297	0.0152241		CTGF	5271.94	3.01334	1.12469	2.67925	0.00737873	0.0430806
ARHGAP18	1848.38	-1.96213	0.491286	-3.99387	6.50048e-05	0.00167695		NLRP12	21.1099	3.03074	1.1259	2.69183	0.00710603	0.0419736
LOC104973755	272.688	-1.96184	0.586643	-3.34418	0.000825257	0.00928176		LOC787891	31.6204	3.0713	1.07763	2.85005	0.00437123	0.0299058
MRPL32	2066.6	-1.96119	0.556911	-3.52155	0.000429036	0.00606868		RAB17	240.917	3.08567	0.942176	3.27505	0.00105643	0.0110869
LOC100848507	863.159	-1.96096	0.515219	-3.80607	0.00014119	0.00284007		HOMER1	237.367	3.08634	1.17153	2.63446	0.00842718	0.0473604
ESRP1	565.85	-1.95593	0.660139	-2.9629	0.00304757	0.0231132		PCSK4	189.343	3.09939	1.07268	2.88939	0.00385985	0.0271457
ACD	4686.45	-1.95365	0.579487	-3.37134	0.000748033	0.00880418		CRABP2	2294.4	3.10028	0.859131	3.60862	0.000307829	0.00476471
ATPAF2	950.21	-1.95266	0.39682	-4.92079	8.6197e-07	7.72607e-05		SV2A	214.121	3.10364	0.645608	4.80731	1.52973e-06	0.000114078
CHST6	435.895	-1.95221	0.65521	-2.97951	0.00288707	0.0223418		LOC107132546	13.6676	3.11192	0.882369	3.52677	0.000420658	0.00597423
MYO15A	463.563	-1.95146	0.651608	-2.99484	0.00274592	0.0216084		RINL	100.904	3.12428	1.02153	3.05845	0.00222488	0.0185685
WDR5	7258.93	-1.95117	0.566478	-3.44439	0.000572342	0.00735296		TRPC1	306.385	3.14766	0.900003	3.49738	0.000469846	0.00642355
LOC789258	504.215	-1.95096	0.43271	-4.50871	6.52243e-06	0.00033407		PCED1B	2677.86	3.19669	0.608577	5.25272	1.4987e-07	1.92184e-05
PRPF4	6549.21	-1.94967	0.434657	-4.48555	7.27259e-06	0.000359207		ZACN	15.2872	3.20369	1.14979	2.78633	0.00533092	0.0344822
IQSEC2	340.919	-1.94861	0.682692	-2.8543	0.00431312	0.0296104		C22H3orf49	62.9727	3.20436	1.11309	2.8788	0.00399191	0.0279402
LOC107131559	81.8117	-1.9484	0.721229	-2.7015	0.00690281	0.0411931		DPEP1	450.829	3.20877	0.491406	6.52979	6.5864e-11	3.98999e-08
MFSD4A	140.176	-1.9473	0.715969	-2.7198	0.00653209	0.0394214		SLC7A11	566.094	3.22034	0.516799	6.23133	4.62502e-10	1.84664e-07
IMPA2	169.709	-1.94466	0.638132	-3.04743	0.00230809	0.019019		KCTD8	832.392	3.24017	0.945436	3.42717	0.000609908	0.00768683
RFC3	4301.51	-1.94394	0.534662	-3.63583	0.000277088	0.00444467		THSD7A	403.124	3.24931	0.642042	5.0609	4.17282e-07	4.35084e-05
NOTUM	129.12	-1.94241	0.638936	-3.04007	0.00236519	0.0193805		ARRB1	281.44	3.27235	1.08758	3.00885	0.00262241	0.0208464
ASAP1	807.972	-1.94061	0.354272	-5.47775	4.30777e-08	7.02901e-06		ZNF385A	34.0628	3.30861	1.06727	3.10008	0.00193471	0.0169015
WDR76	2202.3	-1.94051	0.581659	-3.33616	0.000849449	0.00948101		SHD	81.0069	3.3329	1.18497	2.81264	0.00491373	0.0324284
LOC788599	495.83	-1.93941	0.509791	-3.80431	0.000142198	0.00284941		SERPINB8	237.146	3.35303	1.2214	2.74524	0.00604675	0.0375527
TBC1D32	327.418	-1.93795	0.685162	-2.82845	0.00467742	0.0313283		ZNF703	52.1309	3.36636	0.874657	3.84878	0.000118707	0.00253829
SRPX	4396.28	-1.93781	0.582391	-3.32734	0.000876797	0.00973677		LRRC2	1814.58	3.37441	0.89555	3.76797	0.000164581	0.00312583
ELAVL2	1244.76	-1.93639	0.647717	-2.98956	0.00279378	0.0218895		ACHE	146.643	3.37574	1.15394	2.9254	0.00344009	0.0251815
PTPRG	767.017	-1.93429	0.526448	-3.67423	0.000238569	0.00401839		LOC511937	133.932	3.377	1.26715	2.66502	0.00769829	0.0444441
REXO2	14181.4	-1.93373	0.435294	-4.44236	8.89773e-06	0.000410277		TEC	382.167	3.38259	0.634303	5.33277	9.67239e-08	1.37036e-05
RSU1	7316.18	-1.92961	0.522879	-3.69036	0.000223934	0.00383064		NAV1	204.796	3.39107	0.904463	3.74926	0.000177358	0.0032842
LOC104969238	166.154	-1.92916	0.704569	-2.73807	0.00618016	0.0380558		KCNAB1	433.586	3.4123	0.346767	9.84035	7.54497e-23	6.6275e-19
PRIMPOL	2395.38	-1.92839	0.555716	-3.4701	0.000520259	0.00689804		SEMA6D	648.833	3.42291	0.88133	3.8838	0.000102836	0.00228976
PPAN	6906.29	-1.92756	0.441378	-4.36713	1.25888e-05	0.000536035		OSCAR	296.25	3.47219	0.557575	6.22731	4.745e-10	1.85245e-07
PPM1L	656.654	-1.92735	0.698858	-2.75785	0.00581828	0.0366235		C7	49.4326	3.51265	1.05032	3.34436	0.000824719	0.00928166
MRPS30	1749.68	-1.92518	0.303389	-6.34558	2.21594e-10	9.49504e-08		LOC101902468	32.0436	3.52533	0.999518	3.52703	0.000420247	0.00597423
LOC101906134	196.776	-1.92335	0.402985	-4.77276	1.81717e-06	0.000130836		LOC112444841	18.0837	3.57079	1.17094	3.0495	0.00229222	0.0189415
FRAT1	502.5	-1.92326	0.51889	-3.70649	0.000210153	0.0036846		SLC6A19	132.748	3.57521	1.04792	3.4117	0.000645591	0.00798152
E2F2	110.458	-1.92238	0.694889	-2.76645	0.00566703	0.0359614		LOC104975232	34.5476	3.59279	1.04039	3.4533	0.000553769	0.00719041
LDHA	8736.29	-1.92049	0.426982	-4.49782	6.86535e-06	0.000344742		GALNT10	198.849	3.59793	0.603965	5.95718	2.5663e-09	7.39095e-07
FGF16	63.0618	-1.91893	0.69894	-2.74549	0.00604212	0.0375527		TSPAN9	30.1235	3.66211	1.0856	3.37336	0.000742563	0.00878475
MASTL	556.764	-1.91603	0.595679	-3.21655	0.0012974	0.0127762		VGLL3	288.439	3.673	1.2917	2.84354	0.00446152	0.0303328
SPOUT1	1740.4	-1.91494	0.525906	-3.64122	0.000271346	0.00438027		EFR3B	287.297	3.70457	1.42035	2.60822	0.00910149	0.0499048
NEDD4L	4522.48	-1.91268	0.421596	-4.53676	5.71259e-06	0.000305042		ZNF157	17.6704	3.7175	1.29371	2.87352	0.00405931	0.028288
SGO1	2382.39	-1.91129	0.572933	-3.33598	0.000849995	0.00948109		AMDHD1	65.7796	3.73417	0.879857	4.24407	2.19505e-05	0.000793021
TMEM120B	171.62	-1.91069	0.601889	-3.1745	0.00150096	0.0141893		CNTNAP3	32.4936	3.74235	0.931658	4.01687	5.89755e-05	0.00157832
DMD	439.528	-1.90952	0.621568	-3.0721	0.00212559	0.01791		LOC112443730	16.489	3.80229	1.27211	2.98897	0.00279918	0.0219028
DOPEY2	404.772	-1.90944	0.539684	-3.53807	0.000403065	0.00579463		LOC104968852	31.4935	3.81208	1.04873	3.63495	0.000278032	0.00444851
LOC112441526	849.897	-1.9083	0.729769	-2.61493	0.00892445	0.0492105		CDKL4	174.881	3.82321	1.11932	3.41565	0.000636292	0.00790373
SIX3	362.293	-1.90802	0.601578	-3.1717	0.0015155	0.0142529		RAB33A	13.5887	3.84204	1.28667	2.98603	0.00282628	0.0220459
NCAPH	1186.54	-1.90788	0.515148	-3.70355	0.000212604	0.00370171		SEL1L3	707.89	3.84888	1.05032	3.66449	0.000247828	0.00412687
LOC112442054	324.341	-1.90728	0.691759	-2.75715	0.00583083	0.0366235		TJP3	62.2043	3.84921	1.42044	2.70987	0.00673098	0.0403661
TTC7A	348.056	-1.9059	0.434538	-4.38604	1.15432e-05	0.000503205		AR	35.3068	3.91604	0.824159	4.75155	2.01861e-06	0.000141287
LMO7	2348.95	-1.90268	0.275931	-6.89549	5.36795e-12	4.96338e-09		LOC101905151	42.0601	3.91678	1.4474	2.70607	0.00680837	0.040725
WDR75	2865.58	-1.90146	0.409554	-4.64276	3.43794e-06	0.000207552		FOLH1B	58.6771	3.92476	0.914346	4.29242	1.76734e-05	0.000682388
TMOD1	4536.2	-1.90132	0.520736	-3.65122	0.000261	0.00427392		NPR3	38.9934	3.94511	1.29937	3.03616	0.00239613	0.0195519
POLM	309.237	-1.90126	0.565575	-3.36164	0.000774816	0.00899667		LOC107132911	19.3911	3.95098	1.14285	3.45714	0.000545948	0.00712043
MAD2L1	4389.64	-1.9012	0.365316	-5.20427	1.94762e-07	2.31188e-05		RGS17	90.7018	3.96905	1.39779	2.83953	0.00451805	0.030587
ZFP64	1935.51	-1.90104	0.621104	-3.06075	0.00220784	0.0184526		SLC9A5	28.4919	4.00139	1.21497	3.29341	0.000989817	0.0106155
LOC112447087	3820.42	-1.90027	0.506609	-3.75097	0.000176154	0.00327826		CDH2	3834.16	4.08928	0.834921	4.89781	9.69097e-07	8.45947e-05
KNTC1	448.181	-1.89591	0.576358	-3.28947	0.00100375	0.0107108		SLC27A5	20.8614	4.12597	1.16903	3.52939	0.000416514	0.00593457
GPC3	1396.72	-1.89581	0.534516	-3.54678	0.000389972	0.0056466		TTC25	35.6316	4.16933	1.04372	3.99471	6.47746e-05	0.00167594
C16H1orf112	812.508	-1.89412	0.429794	-4.40704	1.04795e-05	0.00047206		ARSE	24.6855	4.22167	1.60881	2.6241	0.00868794	0.0483005
CCNA2	1669.14	-1.89187	0.594879	-3.18026	0.00147142	0.0139881		BCO2	19.3697	4.27275	1.56647	2.72762	0.00637923	0.0388728
LOC104969259	20.9789	-1.89133	0.661012	-2.86126	0.00421966	0.029151		BRB	16.3374	4.27288	1.42317	3.00237	0.00267888	0.0212376
CENPH	636.787	-1.89064	0.384391	-4.91854	8.71931e-07	7.77568e-05		LOC101902283	23.0557	4.28037	1.07625	3.97711	6.97589e-05	0.00176706
ADAT2	336.347	-1.8892	0.678868	-2.78287	0.00538798	0.0347489		CHRNB4	84.4758	4.28835	1.41237	3.03629	0.00239508	0.0195519
AQP3	238.19	-1.88826	0.719266	-2.62526	0.00865838	0.0481972		LOC616063	31.4399	4.35056	1.29428	3.36138	0.000775536	0.00899909
KIF2C	1390.62	-1.88652	0.52146	-3.61777	0.000297151	0.00465562		LOC112442623	21.956	4.3564	1.35803	3.20789	0.00133714	0.0130578
PDLIM1	1344.39	-1.88487	0.627291	-3.00478	0.00265776	0.0210892		HAS3	33.1048	4.3671	1.50203	2.90747	0.00364371	0.0260957
GALK2	1629.76	-1.88418	0.577801	-3.26095	0.00111039	0.0114952		LOC618409	27.2138	4.41769	1.4621	3.02147	0.00251554	0.0202257
STRIP2	857.537	-1.88179	0.664988	-2.82981	0.00465756	0.0312425		RCSD1	70.4881	4.42878	1.46969	3.01341	0.00258328	0.0206323
EFCAB10	433.891	-1.87671	0.589789	-3.18201	0.00146258	0.0139191		DHRS13	17.0582	4.44065	1.38134	3.21474	0.00130562	0.0128284
SLC16A10	159.532	-1.87464	0.62503	-2.99928	0.00270617	0.021396		LOC112444469	29.6459	4.45704	1.68849	2.63967	0.00829869	0.0468452
HSF2BP	1740.25	-1.87329	0.517997	-3.61642	0.000298709	0.00467294		LOC112442189	13.2536	4.46344	1.5642	2.8535	0.004324	0.0296503
FIGLA	2861.78	-1.87318	0.705935	-2.65347	0.00796687	0.0454558		CROCC2	55.2614	4.50169	1.00613	4.47428	7.66687e-06	0.000369018
DGAT2	2618.65	-1.87258	0.69772	-2.68385	0.00727798	0.0426483		TNNC2	15.3186	4.50347	1.33234	3.38013	0.000724527	0.00864714
DOCK6	1774.03	-1.87243	0.474655	-3.94481	7.98623e-05	0.00193254		MT1A	53.604	4.55062	1.6858	2.69939	0.0069467	0.0413553
BPGM	962.905	-1.87023	0.553536	-3.37869	0.000728317	0.00867435		LOC784409	8.43625	4.56223	1.5512	2.94109	0.00327059	0.0243568
MAP2K6	243.263	-1.86771	0.693756	-2.69217	0.0070988	0.0419508		CFAP100	21.0246	4.56457	1.20989	3.77271	0.000161483	0.00309894
TEAD3	569.977	-1.86588	0.465949	-4.00448	6.21551e-05	0.00162869		COL7A1	45.9556	4.57018	1.11777	4.08864	4.3391e-05	0.00128117
CENPN	322.224	-1.86527	0.432011	-4.31765	1.57702e-05	0.000634983		LOC101907893	20.212	4.60548	1.68376	2.73524	0.00623352	0.0382503
NSG1	2235.45	-1.86496	0.700641	-2.6618	0.00777251	0.0446858		LOC104972409	14.5013	4.64445	1.49307	3.11068	0.00186656	0.0165364
CENPE	577.171	-1.86466	0.548595	-3.39897	0.000676406	0.00824071		CASP8	102.604	4.65074	1.618	2.87438	0.00404827	0.0282446
MGMT	899.314	-1.86097	0.634154	-2.93457	0.00334015	0.0246243		LOC100848407	38.3094	4.6748	1.44807	3.22829	0.00124531	0.0124023
DHX58	4131.49	-1.85408	0.670095	-2.7669	0.00565925	0.0359572		CYP4A11	59.4173	4.6828	1.35126	3.46551	0.000529217	0.00697471
PCNX2	159.621	-1.85165	0.553303	-3.34653	0.000818288	0.00925076		ST8SIA4	49.0279	4.69164	1.37091	3.42227	0.000620996	0.00778817
RARRES1	3015.32	-1.85117	0.694547	-2.66528	0.00769235	0.0444245		LARGE2	418.165	4.73195	0.997914	4.74184	2.11786e-06	0.000145338
NUP37	1148.7	-1.85104	0.570422	-3.24505	0.00117431	0.0119388		ACTA1	46.9673	4.73393	1.22822	3.8543	0.000116062	0.00250586
PPEF1	691.516	-1.84993	0.582516	-3.17576	0.00149446	0.0141617		AIRN	27.7393	4.738	1.22565	3.86569	0.000110778	0.00242359
STK10	967.042	-1.84899	0.579392	-3.19126	0.00141655	0.0136063		MKI67	388.362	4.76647	1.24333	3.83363	0.000126265	0.00265337
ASB11	208.761	-1.84501	0.646078	-2.85571	0.00429411	0.029526		TMEM140	51.7477	4.82487	1.05341	4.58024	4.64438e-06	0.000260679
SFRP1	139.968	-1.84191	0.588121	-3.13186	0.00173701	0.0157145		EHD2	997.275	4.83292	0.902473	5.3552	8.5462e-08	1.24082e-05
TESC	7207.44	-1.83645	0.615668	-2.98287	0.00285563	0.0221783		WSCD1	89.3352	4.85207	1.33875	3.62434	0.000289697	0.00458504
PLPP2	758.979	-1.83484	0.501044	-3.66203	0.000250225	0.00415104		ACE2	90.7659	4.92727	0.579985	8.49551	1.97062e-17	8.65497e-14
SYNM	385.608	-1.83397	0.525269	-3.49149	0.00048033	0.0065465		FLRT2	742.994	4.96564	1.32498	3.7477	0.000178464	0.00329334
APOPT1	2408.78	-1.8326	0.534321	-3.42978	0.000604065	0.00764062		KIAA1257	14.446	4.97326	1.54013	3.22912	0.00124174	0.0123807
TBCD	6573.68	-1.83142	0.406062	-4.5102	6.47656e-06	0.000333666		PCDH7	1630.74	4.99054	0.948371	5.26222	1.42323e-07	1.87995e-05
C14H8orf76	1250.26	-1.83124	0.547394	-3.34538	0.000821696	0.00926544		PDGFRB	71.6136	4.99342	1.55076	3.21998	0.00128202	0.0126894
TSACC	119.838	-1.82882	0.668877	-2.73416	0.00625399	0.0383419		SLC52A3	512.322	5.03874	1.19507	4.21629	2.48357e-05	0.000853843
MND1	626.176	-1.82731	0.636027	-2.873	0.00406593	0.0283229		KCNK3	13.7209	5.13205	1.65747	3.09631	0.00195945	0.016999
KATNAL1	647.184	-1.82698	0.475461	-3.84255	0.000121762	0.00258348		LOC784417	14.8563	5.17312	1.80767	2.86176	0.00421296	0.0291276
MAPT	598.687	-1.82647	0.67087	-2.72254	0.00647824	0.0391907		CASP4	22.8961	5.25044	1.91836	2.73694	0.00620136	0.0381178
WRAP73	1232.97	-1.82594	0.556493	-3.28115	0.00103385	0.0109283		SEMA3F	130.334	5.27703	1.27048	4.15358	3.27318e-05	0.00103984
MRPL37	6040.48	-1.8253	0.433559	-4.21004	2.55322e-05	0.000874291		KLHL4	41.8776	5.2789	1.42452	3.70574	0.000210772	0.00368808
LOC788736	350.756	-1.82482	0.560023	-3.25848	0.0011201	0.0115534		GRIA2	63.1849	5.29358	1.70603	3.10286	0.00191663	0.0168021
CCDC85A	291.327	-1.82445	0.669445	-2.72532	0.00642398	0.0389967		SLC1A3	33.7988	5.3006	1.33323	3.97575	7.01587e-05	0.0017688
MED27	5345.27	-1.82371	0.533841	-3.4162	0.000635022	0.0079009		E2F8	142.486	5.33421	1.15845	4.60463	4.13208e-06	0.00023723
OTUD3	1323.09	-1.82264	0.542641	-3.35883	0.000782741	0.00902309		LOC112446760	17.7847	5.34018	1.5323	3.48508	0.000491994	0.00661819
PDE7A	500.207	-1.82154	0.517354	-3.52088	0.000430121	0.00607684		TFF2	84.4508	5.34538	1.13888	4.69355	2.68504e-06	0.000172476
CENPM	763.626	-1.82142	0.437979	-4.15868	3.20089e-05	0.00102242		CSRP3	5687.86	5.36006	1.92213	2.7886	0.0052936	0.03436
RAB11FIP4	503.372	-1.81914	0.608586	-2.98913	0.00279775	0.0219028		PLXNB3	43.1071	5.36124	1.38489	3.87123	0.000108289	0.00237394
NANOS1	8828.04	-1.81825	0.491882	-3.69651	0.00021858	0.00377209		NLGN4X	45.8465	5.36908	0.947773	5.66494	1.47076e-08	3.076e-06
ANKRD44	635.72	-1.81797	0.548014	-3.31738	0.000908671	0.00996036		LOC101906317	22.7584	5.37527	1.46488	3.66942	0.000243101	0.00407908
ZNF300	249.008	-1.81499	0.453518	-4.00203	6.28026e-05	0.00164159		IRF5	73.3986	5.37899	1.58688	3.38967	0.000699775	0.00844159
OSR2	554.065	-1.81283	0.556654	-3.25665	0.00112735	0.0115927		LOC104968805	6.94076	5.39135	1.90707	2.82704	0.00469809	0.0313706
PXK	2697.6	-1.81128	0.476734	-3.79936	0.000145071	0.00288958		NEXN	237.035	5.42304	1.35958	3.98877	6.64157e-05	0.00170467
CCDC171	363.874	-1.80891	0.687621	-2.63067	0.00852161	0.0476321		TICAM1	214.357	5.45066	0.888737	6.13303	8.62188e-10	2.91287e-07
B3GNTL1	647.771	-1.80883	0.592697	-3.05187	0.0022742	0.0188281		LOC112445986	40.1294	5.4575	1.33766	4.07989	4.50571e-05	0.00131708
APAF1	978.553	-1.80685	0.40623	-4.44785	8.6733e-06	0.000402038		PCDH11X	254.612	5.57494	0.973844	5.72468	1.0363e-08	2.33406e-06
DDIAS	357.624	-1.80586	0.661785	-2.72877	0.00635707	0.0387646		APEG3	10.1121	5.67034	2.10782	2.69014	0.00714217	0.042117
FYB2	1498.47	-1.80544	0.563186	-3.20576	0.00134704	0.0131471		CCDC36	8.94959	5.84095	1.57212	3.71533	0.000202937	0.00359899
TDP1	2059.33	-1.80159	0.448739	-4.01478	5.9502e-05	0.00158383		C5AR2	71.8917	5.85323	0.889243	6.58226	4.63354e-11	3.13085e-08
PNLDC1	599.642	-1.79959	0.595873	-3.02009	0.00252698	0.020304		RSPH10B	29.6745	5.87737	1.59852	3.67675	0.000236224	0.00399423
CYBRD1	1579.29	-1.79949	0.448661	-4.01079	6.0515e-05	0.00160593		TRIM9	24.8626	5.91627	1.68346	3.51436	0.000440819	0.00617569
ZNF165	114.256	-1.79569	0.455739	-3.94018	8.14201e-05	0.00195778		TNNI1	6.79934	5.95407	2.24138	2.65643	0.00789728	0.0451773
NDUFAB1	9187.3	-1.79568	0.475651	-3.77521	0.000159873	0.00308642		ARHGEF38	12.1335	5.95874	2.1142	2.81844	0.00482575	0.0320161
TMEM163	2580.86	-1.79481	0.482029	-3.72345	0.000196522	0.00352589		LOC101902207	9.89027	5.9716	1.67852	3.55766	0.000374166	0.0054629
BUB1B	1292.81	-1.79469	0.504018	-3.56076	0.000369782	0.00542013		ST6GALNAC3	11.8861	6.00767	2.10859	2.84914	0.00438373	0.029967
PHACTR1	342.448	-1.79274	0.616474	-2.90805	0.00363688	0.0260574		APOA4	14.4052	6.05129	1.99428	3.03432	0.00241075	0.0195984
MAMDC2	302.505	-1.7906	0.628555	-2.84875	0.00438909	0.0299796		LOC101904715	6.88796	6.05303	2.08359	2.90509	0.00367145	0.0262136
CHAF1A	1532.26	-1.79051	0.389394	-4.5982	4.2615e-06	0.000243071		COL15A1	162.967	6.05388	1.30554	4.63707	3.53385e-06	0.000211165
CCDC77	330.752	-1.78991	0.572766	-3.12502	0.00177791	0.015967		RAC2	10.3939	6.07901	2.08478	2.9159	0.00354663	0.0255669
HIST1H1E-2	1226.56	-1.78955	0.487394	-3.67168	0.00024096	0.00404702		RNF165	35.9666	6.09217	1.35162	4.50732	6.56512e-06	0.000334307
DPP4	115.825	-1.7878	0.68298	-2.61765	0.00885386	0.048898		RASSF5	25.1643	6.10617	1.87011	3.26514	0.0010941	0.0113937
DYSF	375.344	-1.78687	0.452781	-3.94643	7.93251e-05	0.00192637		CD80	9.67307	6.11816	1.92858	3.17236	0.00151203	0.014243
HOMER3	889.325	-1.78613	0.562955	-3.17277	0.00150994	0.0142386		SLIT2	14.6532	6.12591	2.1459	2.85471	0.00430762	0.0295842
ULK4	2553.86	-1.78609	0.446445	-4.00069	6.31582e-05	0.0016438		SH3PXD2B	467.545	6.14642	1.04377	5.8887	3.89236e-09	1.01812e-06
USP2	2463.53	-1.78281	0.583988	-3.05282	0.002267	0.0187773		FABP7	9.25	6.16871	2.17661	2.83409	0.00459565	0.0310048
KCTD9	1730.65	-1.78266	0.446325	-3.99409	6.49421e-05	0.00167695		COL6A3	64.2772	6.17166	1.5559	3.96661	7.29017e-05	0.00182182
TNFRSF4	667.728	-1.78242	0.661104	-2.69612	0.00701527	0.0416084		FOLR2	8.47879	6.22143	2.22145	2.80062	0.00510047	0.0333725
PLCG2	1557.39	-1.78103	0.60978	-2.92078	0.00349162	0.0253544		FKBPL	47.0892	6.28497	1.37179	4.5816	4.61435e-06	0.000259823
MYH7B	1822.91	-1.78046	0.577281	-3.08422	0.00204087	0.0174133		PLPPR5	28.563	6.29158	1.237	5.08616	3.65395e-07	3.90657e-05
WDCP	476.258	-1.77906	0.613536	-2.89969	0.0037353	0.0264817		ARMC3	13.3976	6.32379	1.59666	3.96063	7.47521e-05	0.00185749
TONSL	1213.08	-1.77887	0.471604	-3.77195	0.000161975	0.00310313		ISLR	142.575	6.35074	1.29897	4.88905	1.01323e-06	8.52581e-05
PAK5	245.472	-1.77797	0.612151	-2.90446	0.00367883	0.0262136		LINGO4	14.3785	6.35572	1.86804	3.40235	0.00066809	0.00819178
VRK1	3387.93	-1.77795	0.525268	-3.38484	0.000712207	0.00852901		CYGB	14.1243	6.36504	1.96343	3.24179	0.00118781	0.0120305
SYTL1	83.3239	-1.77724	0.625173	-2.8428	0.00447186	0.0303664		LOC101902812	11.3961	6.3851	2.14234	2.98044	0.00287834	0.0222859
ENKD1	1089.25	-1.7742	0.527453	-3.3637	0.000769044	0.00895478		LOC101909384	21.6303	6.41866	1.51801	4.22835	2.35413e-05	0.00082385
WWOX	1356.42	-1.77327	0.513544	-3.453	0.000554379	0.007193		LOC112448807	8.21157	6.41997	1.84075	3.4877	0.000487195	0.00657882
CCDC87	339.819	-1.77247	0.583406	-3.03814	0.00238043	0.0194781		ESAM	10.1872	6.44275	2.29195	2.81103	0.00493835	0.0325542
ME3	518.053	-1.76867	0.329556	-5.36683	8.01326e-08	1.17314e-05		LOC104972824	9.61836	6.55754	2.18958	2.99488	0.00274551	0.0216084
RAI14	1854.77	-1.76765	0.464894	-3.80227	0.000143378	0.0028656		PTGES	9.13481	6.55826	1.95588	3.3531	0.000799113	0.00912869
MBOAT1	969.397	-1.76703	0.532591	-3.31779	0.000907316	0.00995767		SYT16	11.5321	6.56222	2.24127	2.92791	0.00341251	0.025015
RIOX2	1983.09	-1.76587	0.455715	-3.87495	0.000106648	0.00234786		ADH6-2	10.9607	6.57876	2.23614	2.94202	0.00326075	0.0243247
IGF2BP2	631.363	-1.76466	0.673507	-2.62011	0.00879021	0.0486689		GCNA	25.3903	6.62778	1.80325	3.67546	0.000237423	0.00400708
BAG2	2548.98	-1.76297	0.42559	-4.1424	3.43684e-05	0.00106676		RASAL1	101.082	6.66408	0.883213	7.54527	4.51355e-14	9.91176e-11
C25H7orf50	1975.72	-1.76257	0.345537	-5.10094	3.37967e-07	3.64258e-05		CCDC163	8.24428	6.67016	2.3045	2.8944	0.00379881	0.0268237
MED12L	494.691	-1.76007	0.52109	-3.37768	0.000731005	0.00868792		ECSCR	28.2095	6.67777	2.35699	2.83317	0.00460886	0.03107
PRKRIP1	2124.55	-1.75962	0.499367	-3.52371	0.000425557	0.00602432		GABRG1	28.4943	6.68078	1.58703	4.20962	2.55798e-05	0.000874291
RECQL4	492.37	-1.75783	0.455475	-3.85933	0.000113698	0.00247515		CFAP161	33.5707	6.69239	2.35061	2.84709	0.00441213	0.0300902
PBK	2079.02	-1.75551	0.396987	-4.42208	9.77565e-06	0.000447236		NIPAL1	75.9204	6.69833	1.21946	5.49286	3.95485e-08	6.61031e-06
CIB2	1053.58	-1.75448	0.560451	-3.13048	0.00174522	0.0157797		LOC112449527	8.54121	6.72187	2.12224	3.16734	0.00153839	0.0144064
TMEM126B	1035.88	-1.75439	0.449514	-3.90286	9.50619e-05	0.00218879		AVIL	42.2292	6.74041	1.49446	4.51027	6.47457e-06	0.000333666
CCDC181	1307.12	-1.75223	0.571109	-3.06811	0.00215415	0.0181144		PCDH12	7.93618	6.76288	2.37878	2.843	0.0044691	0.0303609
PWP1	7768.69	-1.75182	0.459898	-3.80916	0.000139442	0.00281298		LOC112446671	8.80162	6.78214	2.55552	2.65391	0.00795641	0.045412
MFSD6	959.221	-1.75104	0.548645	-3.19156	0.00141505	0.0135993		COL9A2	40.5306	6.79895	2.01634	3.37192	0.000746461	0.00880123
GABRG3	57.1055	-1.74921	0.621829	-2.81301	0.00490794	0.0324146		CHRNA2	33.5221	6.81112	1.91006	3.56593	0.000362572	0.00535303
MCUR1	1313.44	-1.74681	0.498303	-3.50552	0.000455719	0.00630896		MOB3C	142.947	6.84637	1.16086	5.89766	3.687e-09	9.81412e-07
LOC100299025	729.271	-1.74584	0.403537	-4.32634	1.51611e-05	0.000620862		C4H7orf57	11.5804	6.85987	2.19468	3.12568	0.00177392	0.0159489
TSPAN5	2992.71	-1.74427	0.51262	-3.40265	0.000667363	0.00819178		FLI1	19.7458	6.90476	1.74446	3.95811	7.55448e-05	0.00186341
LOC101905905	75.0802	-1.74355	0.640143	-2.72369	0.0064557	0.0391217		MB	8.1649	6.90524	1.99309	3.46458	0.000531054	0.00699049
NAT10	7246.63	-1.74281	0.554851	-3.14104	0.00168349	0.0153241		CX3CL1	10.0043	6.93905	1.65383	4.19574	2.71988e-05	0.000917155
CEP89	1094.05	-1.74114	0.456554	-3.81366	0.000136921	0.00279548		ATP6V1G3	8.40346	6.99166	1.84268	3.79428	0.00014807	0.00292938
SFXN4	1833.48	-1.74099	0.535278	-3.2525	0.00114396	0.0117048		CIDEB	17.4786	7.05648	1.71318	4.11893	3.80634e-05	0.00115293
CCDC66	717.144	-1.74082	0.455475	-3.822	0.000132375	0.00273918		SAMD9	28.3605	7.05771	1.73883	4.05888	4.93091e-05	0.00140399
LOC101907133	80.1134	-1.73992	0.617647	-2.81701	0.00484728	0.0321347		S100A4	18.4802	7.06346	2.45751	2.87423	0.00405013	0.0282464
CCNB1	2822.73	-1.73784	0.539709	-3.21996	0.00128208	0.0126894		DGKK	17.2125	7.06848	2.27	3.11387	0.0018465	0.0164241
PUSL1	716.284	-1.73724	0.583167	-2.97898	0.00289211	0.0223557		HTRA3	326.006	7.07304	1.44055	4.90995	9.10979e-07	8.08286e-05
PRKN	688.702	-1.73702	0.356709	-4.86958	1.11833e-06	9.09577e-05		LOC101905771	9.87533	7.07894	2.09186	3.38404	0.000714271	0.0085479
CENPV	11593.3	-1.73481	0.564036	-3.07572	0.00209998	0.0177453		SLC22A18	9.68492	7.10589	2.60001	2.73303	0.00627546	0.0384137
DVL1	54.7073	-1.73199	0.598042	-2.89609	0.00377838	0.0267225		CNGA2	19.1349	7.10651	2.02936	3.50184	0.000462053	0.0063516
THYN1	5732.66	-1.7304	0.543087	-3.18623	0.00144142	0.01377		ZNF488	20.7312	7.13975	2.07872	3.43468	0.00059325	0.00753061
AGBL2	804.878	-1.72952	0.459073	-3.76741	0.000164952	0.00312583		LOC101902425	20.6868	7.17841	2.0245	3.54577	0.000391467	0.00566032
TAMM41	1283.71	-1.72921	0.406195	-4.25708	2.07111e-05	0.000762795		IL33	32.9743	7.188	1.51406	4.74748	2.05962e-06	0.000142454
RPP21	1764.58	-1.72821	0.601386	-2.87371	0.00405685	0.028282		SMLR1	10.3573	7.19417	2.27949	3.15605	0.00159924	0.0148183
TPCN1	1697.69	-1.72672	0.484256	-3.56571	0.000362866	0.00535303		SLITRK1	53.5951	7.20483	1.77834	4.05144	5.09027e-05	0.00143541
TMEM127	388.307	-1.72516	0.479737	-3.59605	0.000323088	0.00493689		DPT	23.5269	7.21301	2.53911	2.84076	0.00450059	0.030504
C4H7orf25	1506.45	-1.72262	0.554197	-3.10832	0.00188153	0.0166278		SPATA17	14.1245	7.23223	2.61502	2.76565	0.00568095	0.0359909
JAG1	3154.4	-1.72002	0.569912	-3.01804	0.00254414	0.0204182		CPED1	99.5909	7.2435	1.54281	4.695	2.66613e-06	0.000172201
CCDC107	4346.51	-1.71945	0.574794	-2.99142	0.00277686	0.021798		RTL9	36.498	7.25803	2.44815	2.9647	0.00302978	0.0230415
HIP1R	2061.29	-1.71895	0.501297	-3.42899	0.000605825	0.00764593		ADAM20	10.1552	7.27361	2.5646	2.83616	0.00456597	0.0308638
GRHL3	384.695	-1.71777	0.651694	-2.63585	0.00839263	0.047257		MANSC4	18.3686	7.28022	1.84687	3.94191	8.08349e-05	0.0019507
LOC101903015	371.446	-1.71604	0.625834	-2.742	0.00610657	0.0377614		S1PR5	11.9885	7.33663	2.48989	2.94657	0.00321317	0.0240413
COPZ2	968.593	-1.71558	0.515373	-3.32881	0.000872179	0.00969775		MAP1LC3C	1015.03	7.34587	2.45386	2.99359	0.00275714	0.0216796
DAZL	3252.58	-1.71549	0.542426	-3.16263	0.0015635	0.0145762		CYBB	26.1089	7.35042	2.48789	2.95448	0.00313196	0.0236174
HSPA4L	1566.69	-1.71537	0.587706	-2.91875	0.00351435	0.0254146		KDR	45.7074	7.37706	1.64622	4.48121	7.42214e-06	0.000359207
DMRT2	267.151	-1.7151	0.617852	-2.77591	0.00550479	0.0352307		NRGN	14.9584	7.38619	1.72859	4.27295	1.92906e-05	0.000724138
BLM	924.665	-1.71402	0.49133	-3.48853	0.000485685	0.00657865		SCNN1D	14.9222	7.38987	2.21133	3.34182	0.000832309	0.00933716
ACOT9	1470.65	-1.71362	0.436974	-3.92156	8.79793e-05	0.00206358		GPRIN2	13.2654	7.39739	2.52929	2.92469	0.00344802	0.0251975
SYT9	1209.01	-1.71318	0.475284	-3.60454	0.000312709	0.00482324		LOC107131470	24.1318	7.41109	2.0147	3.6785	0.000234609	0.0039784
GDPD5	256.339	-1.7123	0.618829	-2.767	0.00565741	0.0359572		LOC104968993	13.7078	7.42435	1.9976	3.71664	0.000201889	0.00358899
MTHFD1	8274.75	-1.712	0.425933	-4.01941	5.83446e-05	0.00156795		VWA3B	18.8551	7.46748	2.12869	3.50802	0.000451449	0.00626465
THOP1	3361.07	-1.71115	0.561841	-3.04561	0.00232205	0.0191161		SLC2A11	31.5093	7.4708	1.44001	5.18802	2.12543e-07	2.47282e-05
MKNK2	440.59	-1.71097	0.588607	-2.90681	0.00365137	0.0261292		NPY1R	15.7698	7.48726	2.61953	2.85825	0.00425987	0.0293181
CDC6	823.403	-1.71073	0.588018	-2.90932	0.00362218	0.0259664		CALCRL	23.2472	7.48806	2.53802	2.95036	0.00317406	0.0238748
LOC101906779	270.302	-1.7096	0.564942	-3.02614	0.00247695	0.0199895		LYVE1	41.5949	7.48952	1.5306	4.8932	9.92092e-07	8.52581e-05
PGS1	3638.94	-1.7072	0.393195	-4.34187	1.41273e-05	0.000583972		WDR93	35.1178	7.55944	1.67687	4.50806	6.5422e-06	0.000334108
UBE2Q1	3342.8	-1.70712	0.563991	-3.02685	0.00247115	0.0199784		LOC112444750	13.5098	7.58955	2.54358	2.9838	0.00284692	0.0221304
RAD50	7459.65	-1.7065	0.503599	-3.3886	0.000702505	0.00844159		HCN1	24.1795	7.60378	1.67058	4.55157	5.32467e-06	0.000288716
CTNS	314.453	-1.70118	0.416842	-4.0811	4.48223e-05	0.00131459		EVI2A	50.6451	7.61152	2.16495	3.5158	0.000438432	0.00615206
ABCC3	166.059	-1.69937	0.648042	-2.62231	0.00873355	0.0484621		ETV4	46.7791	7.61502	1.92639	3.95299	7.71803e-05	0.00188845
NUF2	1314.74	-1.6987	0.452925	-3.75051	0.000176475	0.00328076		LOC534967	12.6112	7.63128	2.61237	2.92121	0.00348671	0.0253537
RRP1	3041.7	-1.69835	0.400851	-4.23686	2.26665e-05	0.000807719		ABCC8	14.3515	7.65409	2.0263	3.77737	0.000158494	0.00306992
TRMT6	875.99	-1.69826	0.325049	-5.22462	1.7451e-07	2.12487e-05		LOC107131722	17.9479	7.6785	2.14488	3.57992	0.000343694	0.00516512
NBEAL2	189.237	-1.69761	0.472771	-3.59078	0.000329694	0.00499866		FAM155B	53.9605	7.68049	1.52	5.05294	4.35058e-07	4.41798e-05
ZUP1	1279.3	-1.69759	0.398356	-4.26149	2.0307e-05	0.000752406		LOC101904836	16.0896	7.68204	2.57114	2.9878	0.00280998	0.0219501
LOC616782	238.443	-1.69679	0.635659	-2.66934	0.00759994	0.0441374		FBN3	13.0536	7.68256	2.37027	3.24121	0.00119022	0.012031
PRR19	383.113	-1.69591	0.533616	-3.17814	0.00148221	0.0140694		KCNJ12	32.5949	7.69715	1.90488	4.04075	5.32799e-05	0.00147871
LOC112441478	142.767	-1.69344	0.394399	-4.29373	1.75698e-05	0.000679881		MYO1F	13.3671	7.70749	2.92636	2.63381	0.00844322	0.0474051
NUP35	3457.87	-1.69285	0.50528	-3.35032	0.000807195	0.00917258		CTSS	61.9979	7.71197	1.99222	3.87104	0.000108373	0.00237394
TRAM2	1755.73	-1.69256	0.495758	-3.41407	0.000639991	0.00792903		C8H9orf84	16.3023	7.74287	1.86035	4.16205	3.15402e-05	0.00101483
MTCP1	46.0611	-1.69235	0.616693	-2.74423	0.0060653	0.0376254		KRT85	17.0565	7.7651	2.03856	3.80912	0.000139464	0.00281298
MAPRE2	5802.86	-1.69231	0.470657	-3.59564	0.000323599	0.00493689		PARM1	76.5983	7.76991	1.39162	5.58336	2.35917e-08	4.53619e-06
KLK10	972.759	-1.69193	0.495373	-3.41547	0.00063672	0.00790373		GALNT6	16.7696	7.78812	2.57094	3.02929	0.00245129	0.0198787
RPAP2	2338.76	-1.69066	0.38917	-4.34427	1.39738e-05	0.000581736		C11H2orf81	20.0724	7.84052	1.94924	4.02234	5.76217e-05	0.00156037
ACTN1	4472.44	-1.68976	0.335444	-5.03739	4.71927e-07	4.73761e-05		PON3	20.3745	7.85782	1.57149	5.00024	5.72603e-07	5.5272e-05
LOC617475	1299.55	-1.68956	0.563064	-3.00066	0.00269397	0.021338		PI3	17.397	7.86729	1.48594	5.29449	1.19349e-07	1.63807e-05
TMEM150A	2875.5	-1.6889	0.519316	-3.25217	0.00114529	0.0117116		LOC101905153	26.4074	7.87503	2.04205	3.85644	0.000115051	0.0024984
SHMT2	4549.15	-1.68669	0.394247	-4.27827	1.88353e-05	0.000716125		PTPRN	279.885	7.87955	1.89303	4.16241	3.14906e-05	0.00101483
HOXD8	692.709	-1.68322	0.470141	-3.58025	0.000343263	0.00516512		TMEM202	21.0233	7.99013	1.63846	4.87661	1.07927e-06	8.81886e-05
CHEK1	568.449	-1.68262	0.445856	-3.77392	0.000160701	0.00309704		RTP4	106.924	7.99203	1.49306	5.35277	8.66162e-08	1.24683e-05
NIP7	280.165	-1.68114	0.319436	-5.26284	1.41844e-07	1.87995e-05		SELPLG	22.865	8.00898	1.92552	4.15938	3.19115e-05	0.00102117
CAVIN3	1091.18	-1.67872	0.445696	-3.76652	0.000165542	0.00312583		PIMREG	174.998	8.02642	1.8765	4.27734	1.8914e-05	0.000716125
MED18	1301.44	-1.67713	0.610446	-2.74738	0.00600741	0.0373872		GALR1	34.1632	8.03636	2.02975	3.95928	7.5176e-05	0.00186013
C24H18orf21	1147.43	-1.67531	0.616275	-2.71845	0.00655888	0.0395424		PLCXD2	31.5689	8.06427	1.61666	4.98822	6.09393e-07	5.85017e-05
GPM6A	1539.28	-1.67495	0.447819	-3.74024	0.000183842	0.00336134		EGR4	47.7574	8.07925	2.58829	3.12146	0.00179955	0.0161052
PIGU	2205.6	-1.6743	0.46139	-3.62882	0.000284716	0.00452659		PTPRR	61.9789	8.13883	1.44007	5.65171	1.5886e-08	3.28336e-06
SGF29	1119.29	-1.67422	0.555314	-3.01491	0.00257054	0.0205925		KRT2	120.014	8.15265	1.67845	4.85725	1.19029e-06	9.50502e-05
ZGRF1	563.838	-1.67407	0.493993	-3.38886	0.000701851	0.00844159		LOC101902854	40.7271	8.26459	1.52542	5.41792	6.0297e-08	9.29208e-06
GSR	2484.54	-1.67211	0.394441	-4.23918	2.24337e-05	0.000804317		TNXB	48.2766	8.31282	1.48756	5.58823	2.29391e-08	4.47772e-06
LOC112449302	1304.33	-1.67003	0.482275	-3.46283	0.000534529	0.0070289		SGCA	23.3918	8.35527	1.8252	4.57774	4.70028e-06	0.000262976
MICAL2	4284.8	-1.66967	0.497082	-3.35893	0.000782435	0.00902309		PNMT	71.6611	8.44622	2.12745	3.97011	7.18395e-05	0.00180039
KIF20A	1782.75	-1.6695	0.566783	-2.94557	0.00322364	0.024109		LOC112446406	24.1526	8.53515	2.76249	3.08966	0.00200387	0.01724
TYMS	6723.09	-1.66928	0.368399	-4.53119	5.86537e-06	0.000312251		SYT6	31.3852	8.60958	2.11969	4.06172	4.87116e-05	0.00139603
F8	297.908	-1.66836	0.622327	-2.68083	0.0073439	0.0429343		MSR1	25.2355	8.62444	2.75548	3.12993	0.00174851	0.0157962
SMC2	1870.81	-1.66819	0.486785	-3.42696	0.000610378	0.00768683		SSTR3	32.4168	8.63406	2.20416	3.91717	8.95949e-05	0.00209309
C25H7orf43	577.429	-1.66728	0.629967	-2.64662	0.00813007	0.046077		ITGA7	187.147	8.68791	2.51208	3.45846	0.000543273	0.00710498
NUDCD1	2268.11	-1.66715	0.437215	-3.8131	0.000137232	0.00279686		FCER1G	29.6752	8.72188	2.49432	3.49669	0.000471064	0.00643518
NR3C2	1394.16	-1.66674	0.583052	-2.85864	0.00425459	0.0293116		NOG	58.4759	8.85234	1.6097	5.49936	3.81168e-08	6.50132e-06
PALB2	405.958	-1.66672	0.511232	-3.2602	0.00111334	0.0115122		MMP11	227.678	8.97498	1.45323	6.17589	6.57902e-10	2.35878e-07
HAUS8	1874.84	-1.666	0.450755	-3.69602	0.000219008	0.00377209		ALDH1L1	73.7898	8.98798	1.74712	5.14446	2.68293e-07	3.00215e-05
CCDC167	2400.95	-1.66567	0.497787	-3.34616	0.000819405	0.00925148		MGLL	94.786	9.01738	1.5558	5.79596	6.79317e-09	1.61274e-06
ELP4	875.423	-1.66329	0.594837	-2.79621	0.00517053	0.0337429		PDGFRL	49.4206	9.0189	1.40328	6.42702	1.30129e-10	6.92758e-08
PRELID3A	714.57	-1.66232	0.508384	-3.26982	0.00107616	0.0112358		MX2	76.6069	9.037	1.58619	5.69729	1.21727e-08	2.60793e-06
DGKD	3134.25	-1.65875	0.421294	-3.93727	8.24146e-05	0.00197795		PRR16	47.8232	9.05841	1.41679	6.3936	1.62021e-10	7.90662e-08
SLC5A6	1092.15	-1.65814	0.53514	-3.09852	0.00194491	0.0169401		XIRP1	735.844	9.12261	2.31074	3.94792	7.88334e-05	0.00191821
PDCD2	1342.62	-1.65725	0.433513	-3.82284	0.000131924	0.00273377		S1PR1	138.256	9.23801	1.31994	6.99882	2.58118e-12	2.51923e-09
LOC506495	1737.51	-1.65514	0.574378	-2.88162	0.00395637	0.0277467		PKD2L1	82.3713	9.26612	1.65807	5.58848	2.29066e-08	4.47772e-06
SUV39H2	868.858	-1.65268	0.368749	-4.48186	7.39941e-06	0.000359207		BOLA-DRA	158.17	9.31015	1.70903	5.44762	5.10492e-08	7.93656e-06
MFSD9	948.887	-1.65166	0.510938	-3.23261	0.00122666	0.0122895		IHH	76.221	9.44537	1.98073	4.76864	1.85471e-06	0.000132994
TGFBI	314.162	-1.64672	0.482156	-3.41533	0.000637049	0.00790373		PNPLA1	77.428	9.96922	1.76734	5.64082	1.69246e-08	3.45735e-06
GSTM3	11676.5	-1.64666	0.525688	-3.13239	0.00173387	0.0157013		NALCN	76.8855	10.0089	1.39106	7.19512	6.24074e-13	7.39526e-10
ARMC7	1796.65	-1.64365	0.547792	-3.00049	0.00269543	0.0213399		DMTN	100.392	10.5223	1.744	6.03346	1.60482e-09	5.03456e-07
SNX30	494.717	-1.64176	0.458736	-3.57888	0.000345068	0.00517249		PLPPR4	135.977	10.8024	1.44583	7.47141	7.93393e-14	1.4554e-10
MRPS16	1712.63	-1.63648	0.312946	-5.22926	1.7019e-07	2.10557e-05		KCNE4	327.517	20.0629	3.52831	5.68625	1.29855e-08	2.74856e-06
SERF1A	1766.83	-1.63441	0.504959	-3.23672	0.00120912	0.012166		LOC101907041	36.7807	20.6875	3.90882	5.29251	1.20647e-07	1.64304e-05
NR2F2	722.122	-1.633	0.383677	-4.2562	2.07932e-05	0.000764215
SAMD4A	135.649	-1.63107	0.514174	-3.17221	0.00151283	0.014243
DCLK2	441.341	-1.63102	0.498479	-3.27199	0.00106792	0.0111807
HHEX	251.346	-1.63062	0.614818	-2.65219	0.0079971	0.0455294
FANCL	1083.82	-1.63004	0.339201	-4.80553	1.54339e-06	0.000114406
ENDOV	891.795	-1.62813	0.441875	-3.68459	0.000229074	0.00390337
RAD51D	1196.7	-1.62808	0.50914	-3.1977	0.00138526	0.0133789
ORC5	2499.29	-1.62704	0.497362	-3.27133	0.00107043	0.0111937
CASTOR1	1330.61	-1.62696	0.617524	-2.63466	0.00842217	0.0473524
GFM2	1269.22	-1.62639	0.525382	-3.09564	0.00196391	0.0170128
CENPS	1032.51	-1.62368	0.444759	-3.6507	0.000261525	0.00427392
LOC522128	147.304	-1.62143	0.54559	-2.97187	0.00295988	0.0226972
ASF1A	4422.77	-1.62057	0.518053	-3.1282	0.00175881	0.0158536
ORC3	2181.93	-1.62055	0.348526	-4.64973	3.32368e-06	0.000202043
ZNF226	3891.52	-1.62035	0.441972	-3.66617	0.000246205	0.00411282
CCDC93	1993.2	-1.6202	0.404118	-4.00924	6.09151e-05	0.00161411
TRAPPC2	768.533	-1.61619	0.512587	-3.153	0.00161603	0.0148953
PPA1	3762.73	-1.61468	0.420327	-3.8415	0.000122286	0.00259146
PPP1R35	4742.21	-1.61454	0.507255	-3.18289	0.00145813	0.0138993
FDPS	4606.25	-1.61438	0.437084	-3.69353	0.000221159	0.00379798
RAB3IP	1082.8	-1.61389	0.548196	-2.944	0.00324002	0.0242009
DTYMK	1608.11	-1.61382	0.482828	-3.34244	0.000830465	0.00932566
HIST1H1A	170.283	-1.61121	0.580787	-2.77418	0.00553407	0.0353794
SPIDR	1112.15	-1.61057	0.412743	-3.90212	9.5353e-05	0.00219262
PTTG1	8093.1	-1.60911	0.570214	-2.82193	0.00477352	0.0317536
IPO4	1573.83	-1.60897	0.445376	-3.61261	0.000303136	0.00471283
FGF9	121.244	-1.60839	0.563304	-2.85528	0.00429987	0.0295499
ANK2	1033.39	-1.60738	0.358101	-4.48863	7.16834e-06	0.000357064
RAD51	1992.39	-1.60539	0.356016	-4.50931	6.50391e-06	0.00033407
SFXN1	1017.22	-1.60487	0.479811	-3.3448	0.000823433	0.00927907
LOC112447340	315.309	-1.60317	0.585062	-2.74017	0.00614066	0.0378922
PDSS1	1302.4	-1.60316	0.418962	-3.82651	0.000129974	0.00270542
ADAL	535.463	-1.60313	0.505519	-3.17125	0.00151784	0.0142596
NUP133	3772.98	-1.60227	0.327803	-4.88791	1.01914e-06	8.52581e-05
CEP78	892.146	-1.60189	0.556697	-2.8775	0.00400845	0.0280224
DLGAP4	1577.23	-1.60175	0.437877	-3.658	0.000254189	0.00419305
PGM5	616.095	-1.60063	0.561006	-2.85313	0.00432905	0.0296618
LOC112449235	53.885	-1.60009	0.516053	-3.10064	0.00193102	0.0168901
NID2	4086.65	-1.59984	0.332817	-4.80695	1.53247e-06	0.000114078
FMN1	148.917	-1.59955	0.528976	-3.02385	0.00249578	0.0201128
AKT1S1	1624.77	-1.59952	0.399709	-4.00171	6.28866e-05	0.00164159
SMCO4	3380.05	-1.59867	0.516087	-3.09768	0.00195043	0.016963
ADARB1	293.555	-1.59659	0.60932	-2.62028	0.00878583	0.04866
LOC511229	771.849	-1.59601	0.420856	-3.7923	0.000149256	0.00294291
CLK3	4661.45	-1.59405	0.323567	-4.9265	8.37165e-07	7.66006e-05
FAM192A	6295.18	-1.59009	0.457781	-3.47347	0.000513775	0.00684306
ZNF729	689.614	-1.58988	0.539238	-2.94838	0.00319449	0.02399
PNO1	3087.58	-1.58872	0.402325	-3.94885	7.85264e-05	0.00191339
LOXL1	406.552	-1.58867	0.543763	-2.92163	0.00348208	0.0253515
PPID	3149.42	-1.58689	0.443921	-3.57472	0.000350603	0.00522183
THOC1	4041.41	-1.5858	0.331231	-4.78758	1.68802e-06	0.000122542
BCAS4	884.298	-1.585	0.490593	-3.23078	0.00123454	0.01233
BAIAP2L1	4574.75	-1.58469	0.547575	-2.89402	0.00380343	0.0268456
PHC3	1214.39	-1.58389	0.467408	-3.38866	0.000702345	0.00844159
NDRG4	1253.07	-1.58387	0.504393	-3.14015	0.00168863	0.015355
TMCC3	1778.07	-1.58098	0.576543	-2.74217	0.00610341	0.0377552
HMGXB3	3690.89	-1.58094	0.495674	-3.18947	0.00142534	0.0136714
MGME1	830.787	-1.57985	0.455398	-3.46917	0.000522072	0.0069018
APIP	677.723	-1.57965	0.497516	-3.17508	0.00149797	0.0141791
MTIF2	439.351	-1.57911	0.429366	-3.67777	0.000235279	0.0039859
SCFD1	6163.13	-1.57801	0.406526	-3.88169	0.000103731	0.00230095
LOC112442601	29.5943	-1.57713	0.560101	-2.81579	0.00486574	0.0322085
CMTM8	319.052	-1.57659	0.486819	-3.23855	0.00120139	0.0121021
RCBTB1	906.642	-1.57339	0.313176	-5.024	5.06074e-07	5.01006e-05
APOO	2222.92	-1.57332	0.513083	-3.06641	0.00216648	0.0182021
CNOT11	2112.2	-1.57237	0.429646	-3.65969	0.000252524	0.00417342
DUT	2153.31	-1.57216	0.451022	-3.48578	0.000490696	0.00660579
KIFC3	1035.93	-1.57069	0.521578	-3.01142	0.00260031	0.0206988
MLH1	2339.62	-1.5701	0.545919	-2.87606	0.00402673	0.0281265
LETMD1	788.572	-1.56966	0.524134	-2.99477	0.00274656	0.0216084
UBE3D	543.563	-1.56696	0.514734	-3.04421	0.00233289	0.0191784
KLHL7	1728.2	-1.56691	0.430984	-3.63565	0.000277286	0.00444467
LOC507696	1099.15	-1.56076	0.560759	-2.7833	0.00538084	0.0347156
SIVA1	1987.26	-1.55933	0.490276	-3.18051	0.00147014	0.0139835
BRCA2	691.591	-1.5585	0.361323	-4.31331	1.60829e-05	0.000642145
OXA1L	2810.52	-1.55846	0.38196	-4.08017	4.50036e-05	0.00131708
EXOSC8	1734.45	-1.55802	0.48608	-3.20527	0.00134936	0.0131624
MRNIP	737.3	-1.55545	0.503875	-3.08697	0.00202206	0.0173202
SYCE2	381.711	-1.5554	0.461729	-3.36864	0.000755387	0.00887024
HMCES	3789.57	-1.55536	0.461168	-3.37264	0.000744501	0.00879586
SORBS1	1703.69	-1.5547	0.417132	-3.72711	0.000193686	0.00348992
PPP2R3B	849.956	-1.55431	0.436748	-3.55882	0.000372527	0.00544472
ATP6V1C1	6126.45	-1.55412	0.487276	-3.1894	0.00142566	0.0136714
TRMT1	1765.02	-1.55236	0.542796	-2.85994	0.00423721	0.0292378
PRKRA	1784.63	-1.55052	0.432875	-3.58191	0.000341086	0.00513911
SLC29A4	1285.04	-1.54968	0.584782	-2.65001	0.00804891	0.0457764
NSMCE4A	2128.79	-1.54791	0.345362	-4.482	7.3946e-06	0.000359207
MCM4	3593.77	-1.5473	0.494054	-3.13185	0.00173711	0.0157145
RAB2B	2590.8	-1.54685	0.440252	-3.51356	0.000442151	0.00618008
TOMM34	1859.33	-1.54547	0.486929	-3.17391	0.00150399	0.0141978
GTSE1	1908.34	-1.5415	0.544498	-2.83105	0.00463952	0.0312015
ATXN7L1	1759.6	-1.54087	0.480249	-3.20849	0.00133434	0.0130376
RPF2	829.492	-1.54013	0.343997	-4.47717	7.56387e-06	0.00036506
B3GALNT2	2469.93	-1.53926	0.430392	-3.57643	0.00034832	0.00520347
TMEM60	2338.11	-1.53693	0.533714	-2.87969	0.00398069	0.0278838
LRR1	629.564	-1.53656	0.473795	-3.24308	0.00118243	0.0119936
MVB12B	1270.35	-1.53547	0.457752	-3.35437	0.000795454	0.00911581
NCAPD3	1765.44	-1.53377	0.433715	-3.53634	0.000405707	0.00582309
MYO1D	1086.6	-1.53261	0.309056	-4.95901	7.08542e-07	6.69229e-05
DCTD	1353.32	-1.5314	0.578403	-2.64763	0.00810575	0.0460103
SNAP29	1876.06	-1.52988	0.297486	-5.1427	2.70821e-07	3.01125e-05
POLB	1948.47	-1.52772	0.384144	-3.97695	6.98054e-05	0.00176706
ZFPL1	2872.33	-1.52648	0.364346	-4.18963	2.79405e-05	0.000936755
GRPEL1	4765.64	-1.52535	0.370503	-4.11698	3.83871e-05	0.00115675
SELENOH	5864.12	-1.52439	0.4285	-3.55751	0.000374393	0.0054629
JAM3	9860.5	-1.52399	0.45609	-3.34142	0.000833521	0.0093448
ARHGEF39	835.91	-1.52335	0.434773	-3.50378	0.000458699	0.00632235
CD200	661.639	-1.52268	0.417712	-3.6453	0.000267081	0.00434452
AP5S1	971.246	-1.52241	0.416477	-3.65544	0.000256742	0.00422721
MIF4GD	2009.13	-1.52208	0.447938	-3.39797	0.000678884	0.00824957
ABCF2	5171.18	-1.52149	0.411384	-3.69845	0.000216918	0.0037582
MRPS25	1350.96	-1.52126	0.520074	-2.92509	0.00344354	0.0251937
LOC100335268	1399.38	-1.52021	0.570978	-2.66247	0.00775693	0.044636
CYSTM1	5539.86	-1.51964	0.451665	-3.36453	0.000766739	0.00894372
ARPC1B	6107.47	-1.51932	0.483986	-3.13918	0.00169419	0.0153958
EXOSC9	2231.5	-1.51921	0.33623	-4.51835	6.23226e-06	0.000328794
PYM1	1193.29	-1.51664	0.548223	-2.76647	0.00566672	0.0359614
DSN1	896.4	-1.5165	0.414938	-3.65475	0.000257431	0.0042346
HOXD9	316.666	-1.51649	0.521061	-2.9104	0.0036097	0.0259112
PLAA	3033.2	-1.51634	0.321384	-4.71817	2.37976e-06	0.000158362
INTS9	3828.91	-1.51607	0.448245	-3.38224	0.000718965	0.00859821
NPM3	376.937	-1.51517	0.579628	-2.61404	0.00894793	0.049317
SLC28A2	878.477	-1.51392	0.541209	-2.7973	0.00515321	0.0336549
XRCC3	304.563	-1.5131	0.564441	-2.68071	0.00734667	0.0429362
PDXP	948.757	-1.51255	0.565214	-2.67607	0.00744918	0.0434342
RALB	10530.9	-1.51197	0.43211	-3.49904	0.000466938	0.00639374
ABRAXAS1	1420.15	-1.51186	0.512588	-2.94946	0.00318328	0.0239297
CIT	1089.24	-1.50953	0.532508	-2.83476	0.004586	0.0309634
TTC9C	2547.31	-1.50925	0.391709	-3.853	0.000116681	0.00251208
MRPS18B	1679.96	-1.50887	0.469316	-3.21504	0.00130425	0.0128221
RPAIN	265.025	-1.50838	0.440804	-3.42188	0.000621903	0.00779286
PWP2	1116.71	-1.50308	0.446859	-3.36366	0.000769169	0.00895478
LRSAM1	1521.45	-1.50212	0.532063	-2.8232	0.00475463	0.0316639
FARSB	4098.95	-1.50056	0.389808	-3.84948	0.00011837	0.00253601
TRMT112	6251.81	-1.49994	0.497569	-3.01455	0.00257364	0.0206079
MNS1	743.302	-1.49805	0.507979	-2.94903	0.00318773	0.0239529
UTP18	2389.36	-1.49582	0.459236	-3.25718	0.00112523	0.0115806
TUBD1	472.832	-1.49467	0.502006	-2.9774	0.00290702	0.0224215
RAPGEF4	208.473	-1.49416	0.557616	-2.67955	0.00737221	0.0430568
SLC9A8	403.799	-1.49393	0.480095	-3.11173	0.00185994	0.0164944
CASP2	1092.64	-1.49313	0.333167	-4.48161	7.40809e-06	0.000359207
INIP	2230.83	-1.4904	0.403074	-3.69758	0.000217664	0.00376741
TSPAN13	4257.77	-1.48485	0.462618	-3.20967	0.00132889	0.0129988
NAA20	4667.84	-1.48452	0.42779	-3.47019	0.000520085	0.00689804
MELK	1434.52	-1.48328	0.476703	-3.11154	0.00186115	0.0164968
TBC1D22B	1451.59	-1.48307	0.422073	-3.51378	0.000441786	0.00618008
LOC100335553	647.006	-1.4829	0.474456	-3.12548	0.00177516	0.0159519
LRIG3	834.149	-1.48242	0.407658	-3.63642	0.000276454	0.0044435
LOC112446357	265.824	-1.48232	0.526758	-2.81404	0.00489234	0.032348
PLEKHA8	1077.52	-1.48165	0.513799	-2.88372	0.00393006	0.0275979
SLC25A15	1967.83	-1.48119	0.361582	-4.09641	4.19606e-05	0.00124943
IRF8	6834.89	-1.48055	0.539632	-2.74362	0.00607653	0.0376685
MRPL48	1161.07	-1.47749	0.449595	-3.28626	0.00101527	0.0107837
LOC509118	1344.95	-1.47685	0.419493	-3.52055	0.00043065	0.00607684
CARM1	1109.27	-1.4767	0.407521	-3.62362	0.000290513	0.00459382
NDUFAF4	551.018	-1.47616	0.428577	-3.44432	0.000572501	0.00735296
PDCD5	3464.19	-1.47558	0.538738	-2.73896	0.0061634	0.0379925
C1H3orf38	3723.77	-1.47535	0.478815	-3.08126	0.00206124	0.0175275
PLEKHG2	257.935	-1.47407	0.521625	-2.82593	0.0047144	0.0314556
SLC25A26	3320.59	-1.47384	0.495796	-2.97267	0.00295223	0.0226632
CCDC50	2096.68	-1.47216	0.409236	-3.59733	0.000321503	0.0049254
SLC31A2	1048.97	-1.47212	0.406516	-3.6213	0.000293121	0.00461016
GLE1	1855.97	-1.47207	0.336854	-4.37005	1.24219e-05	0.000532264
PTCD3	1503.44	-1.47145	0.372874	-3.94624	7.93883e-05	0.00192637
UXT	774.089	-1.47086	0.536555	-2.7413	0.00611958	0.037806
TEX9	748.341	-1.4705	0.536207	-2.74242	0.00609886	0.0377403
WDR3	2382.57	-1.46606	0.459696	-3.1892	0.00142668	0.0136737
DBF4	381.586	-1.46575	0.446755	-3.28089	0.00103481	0.0109318
EFTUD2	11511.9	-1.46519	0.409263	-3.58006	0.000343517	0.00516512
FER	3259.32	-1.46516	0.483495	-3.03035	0.00244272	0.0198314
PRIM2	1198.69	-1.46466	0.438447	-3.34057	0.000836056	0.00936447
NSL1	568.243	-1.46429	0.425469	-3.4416	0.000578276	0.00739385
NT5C	1120.31	-1.46307	0.407458	-3.59074	0.000329744	0.00499866
APBB2	1556.96	-1.4621	0.37561	-3.89261	9.91704e-05	0.00223649
BORCS5	1607.73	-1.46097	0.406305	-3.59575	0.000323464	0.00493689
DTX2	3275.37	-1.45864	0.456823	-3.19301	0.00140798	0.0135545
EIF4E2	2045.22	-1.45663	0.322911	-4.51093	6.45436e-06	0.000333666
HOOK3	2027.32	-1.45656	0.358797	-4.05957	4.91638e-05	0.00140213
VPS72	4584.13	-1.45576	0.463307	-3.14211	0.00167737	0.0152953
MAP4K1	256.302	-1.45561	0.485679	-2.99705	0.00272604	0.0215144
GREM1	354.056	-1.45554	0.452879	-3.21396	0.00130917	0.0128405
COBLL1	362.182	-1.45274	0.507206	-2.86421	0.00418052	0.0289628
RPP38	486.578	-1.45271	0.35125	-4.13584	3.53658e-05	0.00109001
PCSK6	196.399	-1.45246	0.546442	-2.65802	0.00786001	0.0450374
TPX2	1790.46	-1.45146	0.446353	-3.25182	0.00114667	0.011712
DTNBP1	1282.03	-1.45056	0.424952	-3.41347	0.000641404	0.00794094
ZNF182	273.212	-1.4495	0.432891	-3.34842	0.000812732	0.00920572
TBCB	7037.55	-1.44811	0.44131	-3.28138	0.00103299	0.0109257
NCLN	2806.81	-1.44784	0.445779	-3.24788	0.00116268	0.0118411
DDX10	1906.77	-1.4463	0.334988	-4.31747	1.57826e-05	0.000634983
GADD45GIP1	1890.92	-1.44602	0.444928	-3.25	0.00115407	0.0117739
COA7	464.306	-1.44526	0.379278	-3.81055	0.000138658	0.00280638
PARD3B	993.307	-1.44437	0.524712	-2.75269	0.00591079	0.0369408
ARHGAP24	185.24	-1.44348	0.537887	-2.68361	0.00728311	0.0426598
FDX2	1715.16	-1.44331	0.431208	-3.34713	0.000816523	0.00924031
COG2	3188.18	-1.44315	0.447561	-3.22448	0.00126201	0.0125331
PRC1	5307.93	-1.4414	0.451159	-3.19487	0.00139894	0.0134888
ARMCX5	460.6	-1.43962	0.483707	-2.97622	0.00291828	0.0224861
NOL12	1100.69	-1.43941	0.37498	-3.83863	0.000123723	0.00261245
PARL	6014.01	-1.43826	0.397943	-3.61425	0.000301217	0.0046913
POLG2	505.612	-1.4379	0.384237	-3.74223	0.000182394	0.00334128
SLC10A3	1341.09	-1.43772	0.446223	-3.22197	0.00127313	0.0126221
LAMTOR5	4356.89	-1.43552	0.534232	-2.68708	0.00720806	0.0423799
PDE9A	597.905	-1.4354	0.411164	-3.49108	0.000481078	0.00655131
GMNN	834.177	-1.43451	0.342861	-4.18393	2.86507e-05	0.000953289
INPP5F	993.879	-1.43158	0.344537	-4.15508	3.2517e-05	0.00103677
PPIH	2270.62	-1.43067	0.36407	-3.92966	8.50661e-05	0.00201951
TTC5	2066.05	-1.42908	0.462494	-3.08994	0.00200195	0.01724
METTL3	750.999	-1.42814	0.331978	-4.30192	1.69324e-05	0.000663991
CLUH	594.939	-1.42751	0.376204	-3.7945	0.00014794	0.00292938
RPGRIP1L	751.708	-1.42665	0.312107	-4.57103	4.85332e-06	0.000268969
SCLT1	1063.76	-1.42277	0.33524	-4.24404	2.19529e-05	0.000793021
SNRK	2635.14	-1.42211	0.388197	-3.66338	0.000248911	0.00413705
TRAP1	3800.41	-1.42158	0.37541	-3.78673	0.000152641	0.00298618
SNRPF	2966.57	-1.42156	0.392138	-3.62514	0.000288803	0.00457502
DUSP23	509.604	-1.42155	0.437356	-3.25031	0.00115277	0.0117675
OPA1	3276.5	-1.41708	0.352128	-4.02434	5.71345e-05	0.00155378
LOC112447433	243.479	-1.41664	0.419202	-3.37936	0.000726536	0.00866516
CROT	2972.94	-1.41619	0.478369	-2.96047	0.00307175	0.0232606
PTPRJ	520.483	-1.41506	0.452155	-3.1296	0.00175045	0.0158026
RBPMS2	662.981	-1.41329	0.480744	-2.93979	0.00328433	0.0244384
CSE1L	4381.07	-1.41303	0.333571	-4.23608	2.2746e-05	0.000808912
LRCH1	594.924	-1.41229	0.508202	-2.77899	0.00545285	0.0350258
NDUFC1	4218.13	-1.41219	0.463341	-3.04784	0.00230495	0.019002
HAX1	3432.15	-1.41082	0.493504	-2.85879	0.00425262	0.0293095
NUP85	3516.6	-1.41045	0.377624	-3.73506	0.000187674	0.0034131
LOC787057	924.035	-1.41007	0.511783	-2.7552	0.0058656	0.0367369
CENPQ	505.134	-1.40847	0.444358	-3.16967	0.00152613	0.0143145
BUB3	6373.61	-1.40641	0.355761	-3.95326	7.70928e-05	0.00188845
GPN2	699.993	-1.40516	0.43456	-3.23353	0.00122272	0.0122677
C5H12orf4	766.214	-1.40511	0.482635	-2.91132	0.00359902	0.0258722
ITPRIPL2	320.812	-1.4028	0.290336	-4.83165	1.35409e-06	0.000105728
TMEM159	3474.84	-1.4025	0.295164	-4.75158	2.01834e-06	0.000141287
PODXL	2052.97	-1.4013	0.509567	-2.74998	0.00595989	0.0371684
TIMM17B	3879.2	-1.39946	0.487544	-2.87044	0.00409906	0.0285197
C7H19orf24	442.306	-1.39642	0.323447	-4.3173	1.5795e-05	0.000634983
TBCK	1137.51	-1.39206	0.51228	-2.71738	0.00658002	0.0396018
LOC100847509	1082.64	-1.39191	0.47376	-2.938	0.00330338	0.0244704
WDR53	697.923	-1.39096	0.468162	-2.97111	0.00296721	0.0227236
COMMD8	1877.18	-1.38881	0.353562	-3.92806	8.56348e-05	0.00203027
EBPL	763.14	-1.38834	0.446137	-3.11192	0.00185875	0.0164944
HAT1	3519.86	-1.38694	0.360522	-3.84704	0.000119553	0.00254584
REEP4	1133.5	-1.38628	0.413972	-3.34872	0.000811849	0.00920486
RAD51C	860.176	-1.38504	0.413999	-3.34551	0.000821314	0.00926544
NUP93	4706.46	-1.38485	0.462622	-2.99349	0.00275807	0.0216796
ABR	2035.93	-1.3836	0.428022	-3.23253	0.00122699	0.0122895
SDF2L1	516.223	-1.38349	0.455302	-3.03862	0.00237662	0.0194559
GEMIN8	1807.94	-1.38293	0.470691	-2.93808	0.00330253	0.0244704
LCA5	126.632	-1.38215	0.523721	-2.6391	0.00831256	0.0468913
MTHFSD	576.1	-1.38165	0.320426	-4.3119	1.61857e-05	0.000644784
KCNN2	329.169	-1.38129	0.52249	-2.64367	0.00820116	0.0464169
DDA1	1426.61	-1.381	0.419929	-3.28865	0.0010067	0.0107141
CENPW	976.385	-1.38089	0.482146	-2.86406	0.00418252	0.0289628
POC1A	2313.72	-1.38074	0.504879	-2.73479	0.00624195	0.0382886
TCFL5	238.023	-1.37991	0.510847	-2.70121	0.00690878	0.0412134
DNAJC15	1183.88	-1.3776	0.35397	-3.89186	9.94799e-05	0.00224059
TRNAU1AP	758.828	-1.37479	0.416778	-3.29861	0.000971647	0.0104961
FGD4	926.81	-1.37328	0.514805	-2.66757	0.00764013	0.044283
FAM161B	109.171	-1.37317	0.49659	-2.7652	0.00568884	0.0360275
OMA1	811.756	-1.37227	0.522896	-2.62436	0.00868108	0.048293
MRPL20	4447.12	-1.37189	0.440575	-3.11386	0.00184657	0.0164241
ANKRD13D	84.9165	-1.37056	0.503338	-2.72294	0.00647043	0.0391839
DHX37	871.781	-1.36944	0.499015	-2.74428	0.00606434	0.0376254
UBLCP1	1593.89	-1.36918	0.429589	-3.18718	0.00143666	0.0137469
GPS2	2346.72	-1.36506	0.417216	-3.27183	0.00106855	0.0111807
JMJD7	563.374	-1.36272	0.50134	-2.71815	0.00656484	0.0395647
LOC104970852	110.564	-1.35892	0.516738	-2.6298	0.00854359	0.0476965
ENY2	3084.98	-1.35609	0.356339	-3.80561	0.000141454	0.00284007
CLUAP1	2581.82	-1.35593	0.449428	-3.01702	0.00255275	0.0204686
SACM1L	3208.31	-1.35527	0.40344	-3.35928	0.000781453	0.00902309
RFC4	1472.75	-1.35466	0.489763	-2.76594	0.00567583	0.0359855
WASHC3	1024.2	-1.35417	0.478081	-2.83252	0.0046183	0.0311021
COQ10A	604.331	-1.35385	0.403991	-3.35118	0.000804678	0.0091499
ABCC1	750.097	-1.35264	0.510936	-2.64737	0.00811203	0.0460162
ALG6	970.471	-1.35001	0.489201	-2.75961	0.00578697	0.0365047
CBR1	858.583	-1.34978	0.427905	-3.15439	0.00160835	0.014869
LYPD1	566.384	-1.34972	0.413085	-3.26742	0.00108532	0.0113157
GYG1	1998.02	-1.34908	0.430159	-3.13624	0.00171128	0.0155288
MTERF3	1957.25	-1.3489	0.464791	-2.90216	0.00370602	0.0263251
MRPL18	2426.33	-1.34866	0.401699	-3.35739	0.000786824	0.00905234
SYTL2	853.834	-1.34666	0.371323	-3.62665	0.000287126	0.00455825
TIMM29	720.184	-1.34626	0.427975	-3.14566	0.00165712	0.0151864
GLO1	4510.38	-1.34395	0.365656	-3.67544	0.000237441	0.00400708
SNRNP35	1042.13	-1.34379	0.370567	-3.62632	0.000287485	0.00455825
TTK	836.387	-1.34203	0.494742	-2.71258	0.00667622	0.0400924
CLN5	941.501	-1.34166	0.35661	-3.76225	0.000168392	0.00317074
TOP3B	1301.07	-1.34104	0.360304	-3.72197	0.000197678	0.00353645
RANBP1	8447.34	-1.34079	0.352557	-3.80305	0.000142928	0.00285986
TMEM160	2384.74	-1.33939	0.431427	-3.10455	0.00190572	0.0167629
FRG1	1869.86	-1.33766	0.478374	-2.79626	0.00516978	0.0337429
CPTP	986.633	-1.33724	0.512213	-2.61072	0.00903519	0.0496653
ZFP69	1041.95	-1.3364	0.41774	-3.19912	0.00137847	0.0133493
KLHL8	2679.6	-1.33566	0.348149	-3.83645	0.000124827	0.00262944
APTX	629.983	-1.33521	0.398165	-3.35341	0.000798222	0.00912869
F8A1	516.149	-1.33512	0.45695	-2.92181	0.00348005	0.0253515
UTP20	921.192	-1.33444	0.413724	-3.22543	0.00125783	0.0124986
GEMIN2	949.075	-1.33234	0.491774	-2.70926	0.00674343	0.0404192
LDLRAP1	918.241	-1.3318	0.419795	-3.17249	0.00151136	0.014243
FAM222B	3158.5	-1.33102	0.370785	-3.58974	0.000331002	0.0050104
TBC1D7	947.515	-1.32953	0.362548	-3.66718	0.000245238	0.0041071
CEP57L1	371.721	-1.32427	0.481872	-2.74818	0.00599272	0.0373334
GPATCH3	459.751	-1.3237	0.498222	-2.65685	0.00788746	0.0451358
SLC35B1	2575.56	-1.32204	0.393377	-3.36075	0.000777301	0.00901361
RPTOR	1561.45	-1.31932	0.406641	-3.24443	0.00117687	0.0119536
TFB1M	1984.72	-1.31905	0.459695	-2.86941	0.0041124	0.0285786
POP5	1490.69	-1.31868	0.417529	-3.15831	0.00158687	0.014727
ENPP1	887.941	-1.31853	0.455521	-2.89456	0.00379695	0.0268214
REPS2	621.514	-1.31694	0.35059	-3.75635	0.000172413	0.00322228
SHARPIN	1719.6	-1.31585	0.374567	-3.51299	0.00044309	0.00618285
TRAF4	1051.77	-1.31539	0.495405	-2.65519	0.00792637	0.0452994
TIMM23	2759.14	-1.31339	0.293042	-4.48192	7.39761e-06	0.000359207
MVP	7716.52	-1.31315	0.497158	-2.6413	0.00825875	0.0467127
MPC1	2523.23	-1.31274	0.322704	-4.06794	4.74309e-05	0.00137276
DDX39A	2724.11	-1.31189	0.372956	-3.51755	0.000435553	0.00612551
CHMP2A	4926.89	-1.31181	0.37813	-3.46919	0.000522024	0.0069018
POLD3	1128.8	-1.31072	0.309176	-4.23939	2.24127e-05	0.000804317
TSN	4902.51	-1.31048	0.407014	-3.21975	0.00128303	0.0126897
C8H9orf72	647.147	-1.30964	0.454658	-2.8805	0.00397051	0.0278237
CABLES2	377.495	-1.30865	0.387041	-3.38116	0.000721794	0.00862617
GTF2E2	5298.98	-1.30845	0.30075	-4.35062	1.35754e-05	0.000567841
LOC107131494	3123.39	-1.3069	0.468072	-2.7921	0.00523671	0.0340746
DCAF15	2381.19	-1.30626	0.40001	-3.26557	0.00109245	0.0113833
SMYD3	1021.22	-1.30573	0.337888	-3.86438	0.000111371	0.00243354
GPR137B	786.847	-1.30147	0.384192	-3.38754	0.000705215	0.00846836
PTRHD1	686.326	-1.30141	0.35592	-3.65647	0.000255712	0.00421422
DHX35	651.936	-1.30134	0.408376	-3.18661	0.00143951	0.0137615
WTIP	2066.42	-1.30108	0.339617	-3.83102	0.000127614	0.00267214
MTPAP	1772.9	-1.2998	0.344254	-3.77569	0.000159563	0.00308384
GDAP2	912.745	-1.29969	0.275267	-4.72157	2.34031e-06	0.000156329
DKC1	3241.75	-1.29617	0.375236	-3.45429	0.000551745	0.00718158
MPP7	1154.39	-1.294	0.415743	-3.1125	0.00185512	0.016485
MED14	1253.29	-1.29138	0.422436	-3.05698	0.00223582	0.0186094
TUBG2	1682.71	-1.29012	0.386802	-3.33535	0.000851932	0.00949667
NUP43	2277.38	-1.2889	0.370412	-3.47965	0.000502071	0.00670752
CCDC130	1910.81	-1.28863	0.326996	-3.94082	8.12032e-05	0.0019569
CARS2	4187.48	-1.28849	0.384248	-3.35329	0.000798584	0.00912869
TTC1	7204.99	-1.28836	0.409955	-3.14269	0.00167404	0.0152953
LOC104973767	551.622	-1.28815	0.469568	-2.74326	0.00608325	0.0376968
EYA3	1617.39	-1.28798	0.437714	-2.94252	0.00325557	0.0242965
MRPS18C	1334.37	-1.28776	0.47007	-2.73951	0.00615315	0.0379426
POLR3D	2526.65	-1.28735	0.271389	-4.74356	2.09997e-06	0.000144676
SPATA5	1270.94	-1.28601	0.446897	-2.87765	0.00400648	0.0280199
NIFK	3326.7	-1.28446	0.2872	-4.47236	7.73604e-06	0.00037133
CCNH	1725.55	-1.28121	0.463808	-2.76238	0.00573815	0.0362358
GPHN	625.77	-1.28108	0.400486	-3.19882	0.00137991	0.0133493
CCDC22	2057.68	-1.27981	0.449776	-2.84544	0.00443495	0.0301989
CEP164	532.449	-1.27646	0.356777	-3.57776	0.000346555	0.00519035
SPG21	5987.5	-1.27515	0.431475	-2.95534	0.00312326	0.0235694
TINF2	1917.43	-1.27274	0.440216	-2.89116	0.0038382	0.0270206
DNTTIP2	3578.65	-1.27106	0.308624	-4.11849	3.81367e-05	0.00115305
HAUS6	1689.82	-1.27092	0.333935	-3.80588	0.000141303	0.00284007
MRI1	1243.1	-1.27003	0.378967	-3.35129	0.000804353	0.0091499
KIF3A	3563.92	-1.26979	0.391808	-3.24085	0.00119173	0.0120368
ECSIT	1440.04	-1.26945	0.39	-3.255	0.00113391	0.0116426
BRI3	6037.31	-1.26943	0.381452	-3.32789	0.000875055	0.00972357
TEX10	1802.12	-1.26664	0.331648	-3.81924	0.000133861	0.00276018
RPIA	2249.4	-1.26412	0.435319	-2.90388	0.00368564	0.0262355
ARMC1	3237.41	-1.26277	0.345005	-3.66016	0.000252058	0.00416964
ZNF593	724.416	-1.25857	0.454478	-2.76927	0.00561817	0.0357868
AP1S2	1091.39	-1.25828	0.391521	-3.21383	0.00130978	0.0128405
MRPS14	2171.08	-1.25786	0.448273	-2.80602	0.00501579	0.0329042
NVL	2812.61	-1.25716	0.364919	-3.44503	0.000570991	0.00735296
DDX49	1355	-1.25664	0.426364	-2.94733	0.00320526	0.0240333
BBIP1	1070.36	-1.2552	0.461875	-2.71761	0.00657549	0.0396017
MFSD3	473.631	-1.25417	0.326329	-3.84328	0.000121402	0.00257895
LOC100337507	534.332	-1.25328	0.480343	-2.60914	0.00907699	0.0498015
NAE1	1440.1	-1.25077	0.416364	-3.00403	0.00266433	0.0211318
FDX1	2301.22	-1.24939	0.285493	-4.37627	1.20726e-05	0.00052111
KMT5B	4736.37	-1.24531	0.434212	-2.86798	0.00413106	0.0286629
ZNRF1	2014.36	-1.24403	0.222007	-5.60355	2.10009e-08	4.19254e-06
ADSL	2615.26	-1.24317	0.425492	-2.92173	0.00348091	0.0253515
AK2	5486.49	-1.24142	0.341894	-3.631	0.000282323	0.00450076
SLAIN1	510.412	-1.23941	0.451859	-2.74291	0.00608976	0.0377106
MRPL36	3689.98	-1.23913	0.399692	-3.10022	0.00193379	0.0169015
MOSPD2	1713.29	-1.23901	0.457768	-2.70664	0.00679686	0.04067
MKRN2	3627.66	-1.23884	0.422984	-2.9288	0.0034027	0.0249806
CHCHD3	5116.49	-1.23861	0.298359	-4.15142	3.30419e-05	0.00104229
YJU2	814.538	-1.23667	0.407414	-3.03541	0.0024021	0.0195824
DDX54	2027.34	-1.23618	0.32732	-3.77665	0.00015895	0.00307537
INO80E	990.932	-1.23581	0.36068	-3.42633	0.000611796	0.00769365
OGFOD1	1702.11	-1.23476	0.326246	-3.78474	0.000153871	0.00300023
YAE1D1	1286.82	-1.23372	0.470674	-2.62117	0.0087629	0.048579
SPCS3	5980.56	-1.232	0.385059	-3.19951	0.0013766	0.0133438
STX8	3371.42	-1.23063	0.420916	-2.9237	0.003459	0.0252463
WDR46	1437.01	-1.23057	0.333444	-3.69047	0.000223838	0.00383064
ZHX2	628.145	-1.22898	0.468463	-2.62342	0.00870512	0.0483349
SLC25A44	1983.57	-1.22852	0.391015	-3.14187	0.0016787	0.0152964
PRMT3	1317.11	-1.2281	0.446821	-2.74853	0.00598631	0.0373067
CCT3	14502.2	-1.22755	0.379888	-3.23135	0.00123209	0.0123125
RNF126	3260.82	-1.22747	0.287663	-4.26704	1.98083e-05	0.00073874
DMAP1	2110.65	-1.22633	0.372904	-3.2886	0.00100687	0.0107141
TAF5	1292.17	-1.22534	0.438395	-2.79505	0.00518912	0.0338265
EIF2B1	890.495	-1.22395	0.414022	-2.95625	0.00311408	0.0235102
NUSAP1	2894.33	-1.22373	0.432579	-2.82891	0.00467062	0.0313181
RPP30	1205.54	-1.22012	0.335625	-3.63537	0.000277586	0.00444543
CHST3	272.383	-1.21546	0.419298	-2.89879	0.00374607	0.0265367
TARBP2	1997.13	-1.21517	0.35514	-3.42166	0.000622403	0.00779357
TMEM189	1254.16	-1.2135	0.398044	-3.04866	0.00229867	0.0189681
HUS1	980.295	-1.21307	0.310478	-3.90711	9.34054e-05	0.00216198
ZNF93	1028.64	-1.21183	0.384599	-3.15089	0.00162775	0.0149406
TOMM6	5207.76	-1.2112	0.436447	-2.77514	0.00551784	0.0352885
STK24	3461.86	-1.2103	0.29056	-4.16542	3.10776e-05	0.00100547
RBM33	414.416	-1.20944	0.396554	-3.04988	0.0022893	0.0189352
DTWD1	637.984	-1.20941	0.420724	-2.87459	0.00404557	0.028237
RPL26L1	1891.49	-1.20829	0.433944	-2.78442	0.00536229	0.0346525
ZWILCH	956.146	-1.20826	0.432217	-2.79549	0.00518204	0.0337929
MNF1	1922.71	-1.2077	0.44614	-2.70699	0.00678964	0.0406545
POP4	3602.05	-1.20655	0.462382	-2.60942	0.00906946	0.0498015
BASP1	778.761	-1.20413	0.361382	-3.33202	0.000862192	0.00959885
RBM42	11080.3	-1.20112	0.381047	-3.15217	0.00162064	0.0149221
PFDN1	4462.56	-1.20102	0.303486	-3.95741	7.57659e-05	0.00186422
NOB1	1155.32	-1.20087	0.388491	-3.0911	0.00199413	0.0172068
SEC13	11061.2	-1.19784	0.37844	-3.16522	0.00154968	0.0144967
ALG9	1382.61	-1.19582	0.27161	-4.40272	1.06904e-05	0.000479103
PAPLN	394.831	-1.19573	0.308785	-3.87238	0.000107779	0.00236682
PAIP1	9515.18	-1.1952	0.395298	-3.02355	0.0024983	0.0201239
ACCS	328.793	-1.19432	0.306952	-3.8909	9.98719e-05	0.00224367
ASH2L	2563.33	-1.19422	0.306267	-3.89928	9.64783e-05	0.00220142
TMEM14C	6944.97	-1.19232	0.44264	-2.69365	0.00706753	0.0418619
TFIP11	5311.45	-1.19181	0.35521	-3.35522	0.000793019	0.00909977
WDR36	732.722	-1.19033	0.346301	-3.43727	0.000587619	0.00748607
COPS7B	1874.42	-1.1901	0.355569	-3.34703	0.000816838	0.00924031
SPIRE1	647.899	-1.18891	0.399914	-2.97293	0.00294975	0.0226632
NUP88	4799.51	-1.18561	0.357073	-3.32035	0.000899056	0.00989637
CNOT10	1319	-1.18418	0.35678	-3.31906	0.000903197	0.00992331
PSMG1	4477.05	-1.18204	0.396829	-2.9787	0.00289471	0.0223634
CSNK2A2	770.553	-1.18151	0.277761	-4.2537	2.10269e-05	0.000771192
LOC100300095	1413.99	-1.18135	0.451214	-2.61816	0.00884047	0.0488548
ASF1B	2054.34	-1.17918	0.382049	-3.08645	0.00202562	0.0173322
FBF1	1368.66	-1.17897	0.415817	-2.83531	0.00457805	0.0309334
NAV2	1397.5	-1.17866	0.387028	-3.04541	0.00232363	0.0191202
NUP155	2330.35	-1.17618	0.336022	-3.5003	0.000464739	0.00637854
PNPLA4	227.75	-1.176	0.403322	-2.91578	0.00354805	0.0255669
EIF2B4	2165.85	-1.17581	0.38063	-3.08912	0.00200747	0.0172541
YIPF6	2076.44	-1.17463	0.425988	-2.75743	0.00582571	0.0366235
NSF	2925.61	-1.17431	0.433184	-2.71088	0.00671047	0.0402766
PRKAG1	1642.79	-1.17267	0.291899	-4.01738	5.88494e-05	0.00157832
ANKZF1	896.031	-1.17193	0.390911	-2.99794	0.00271814	0.0214713
NGDN	2058.93	-1.17172	0.387042	-3.02738	0.00246683	0.0199527
IMPDH2	1490.66	-1.17118	0.384771	-3.04384	0.00233578	0.0191932
C11H2orf49	962.162	-1.1696	0.332353	-3.51915	0.000432932	0.00610173
RARS	4868.89	-1.16357	0.353611	-3.29054	0.00099996	0.0106922
SLC38A9	971.256	-1.16238	0.327231	-3.55217	0.000382063	0.00555176
ODC1	6943.45	-1.16131	0.369557	-3.14245	0.00167542	0.0152953
CDKAL1	1113.14	-1.15928	0.311365	-3.72324	0.000196686	0.00352589
TXNL4B	1889.63	-1.15908	0.332159	-3.48954	0.000483845	0.00656893
GPC4	5640.39	-1.15577	0.401071	-2.88172	0.00395509	0.0277467
EEF2KMT	584.141	-1.15544	0.329771	-3.50378	0.000458703	0.00632235
C2H2orf76	571.032	-1.15159	0.413591	-2.78437	0.00536317	0.0346525
COA1	2133.49	-1.15073	0.439095	-2.62069	0.0087752	0.048631
ZNF330	966.236	-1.15032	0.431423	-2.66633	0.00766843	0.0443277
ARHGAP10	947.541	-1.14973	0.277005	-4.15057	3.31648e-05	0.00104229
TIMM10	1543.42	-1.14652	0.356121	-3.21947	0.00128428	0.0126897
CENPP	403.647	-1.13861	0.298498	-3.81448	0.000136471	0.00279492
DERL3	286.404	-1.13713	0.314534	-3.61528	0.000300023	0.00467684
KLHL36	3095.49	-1.1366	0.435054	-2.61255	0.00898685	0.0494377
NUP54	2174.92	-1.13644	0.362625	-3.13394	0.00172477	0.0156432
THOC6	2011.17	-1.1348	0.328127	-3.45841	0.000543369	0.00710498
RRAS2	4478.73	-1.13376	0.325823	-3.47969	0.00050199	0.00670752
TIMM13	3380.62	-1.13231	0.335869	-3.37127	0.000748215	0.00880418
SNRPD1	3268.13	-1.1317	0.350149	-3.23206	0.001229	0.0123026
TRPT1	326.712	-1.12922	0.382385	-2.95309	0.00314609	0.0237009
SMYD2	697.543	-1.12851	0.420073	-2.68647	0.00722107	0.0424241
RABL3	1972.44	-1.12675	0.407035	-2.76819	0.00563685	0.0358668
SESTD1	1340.11	-1.12315	0.353834	-3.17424	0.00150228	0.0141893
PIN4	371.047	-1.12152	0.386575	-2.90116	0.00371778	0.0263881
VTI1A	630.339	-1.11682	0.361457	-3.08977	0.00200312	0.01724
UBXN4	5366.74	-1.11567	0.325594	-3.42657	0.000611249	0.00769228
RFC2	1613.96	-1.11226	0.382886	-2.90493	0.00367336	0.0262136
DCUN1D1	3802.78	-1.11119	0.372817	-2.98052	0.00287758	0.0222859
GTF2F2	744.948	-1.11111	0.378461	-2.93586	0.00332622	0.0245664
ANAPC7	1564.43	-1.11067	0.410338	-2.70671	0.00679532	0.04067
ATG7	1501.12	-1.10825	0.304377	-3.64106	0.000271523	0.00438027
PDIA5	5215.2	-1.1056	0.404948	-2.73024	0.0063289	0.0386331
BTRC	2716.06	-1.10293	0.307116	-3.59125	0.000329093	0.00499866
WDR12	838.053	-1.10153	0.404671	-2.72203	0.00648827	0.0392379
SF3A3	6613.26	-1.09859	0.27307	-4.02311	5.74353e-05	0.00155954
CEP44	1012.81	-1.09622	0.411369	-2.66481	0.00770317	0.0444577
UPF1	3912.64	-1.09441	0.317938	-3.44221	0.000576979	0.00738498
PRMT5	3961.72	-1.09267	0.346829	-3.15046	0.00163012	0.0149545
TENM4	1724.85	-1.089	0.383196	-2.84189	0.00448468	0.0304196
AKR1B1	14339.8	-1.0876	0.398066	-2.7322	0.00629134	0.0384841
RBM48	1173.57	-1.08709	0.308776	-3.52065	0.000430485	0.00607684
RUVBL2	4933.12	-1.08621	0.286877	-3.78633	0.000152889	0.0029877
NDUFB6	1793.09	-1.08383	0.337083	-3.21532	0.00130301	0.0128221
MRPL21	1607.09	-1.08154	0.389183	-2.77901	0.00545252	0.0350258
SH3BGRL2	729.615	-1.08005	0.368593	-2.93019	0.0033876	0.0249146
ARL2BP	2780.24	-1.07829	0.408359	-2.64054	0.00827734	0.0467804
IMMP1L	1047.65	-1.07823	0.359199	-3.00176	0.00268423	0.0212704
MBD4	1087.7	-1.07817	0.388746	-2.77346	0.00554632	0.0354448
SATB1	957.422	-1.07617	0.361995	-2.97288	0.00295019	0.0226632
POLR1E	914.839	-1.07536	0.366439	-2.93464	0.00333938	0.0246243
BRCA1	998.914	-1.07521	0.398381	-2.69895	0.00695588	0.041396
MAPK1	1807.02	-1.07467	0.355066	-3.02666	0.00247272	0.0199794
BTBD10	1181.52	-1.07412	0.371339	-2.89255	0.00382122	0.0269469
POLR2I	1377.93	-1.07085	0.387297	-2.76492	0.00569363	0.0360275
FEZ2	2295.05	-1.07015	0.405895	-2.63651	0.00837631	0.0471802
BTBD9	3616.43	-1.06782	0.399501	-2.67288	0.00752039	0.0437622
EPN1	4395.55	-1.06452	0.310873	-3.42428	0.00061644	0.00774097
DERL2	3005.38	-1.06395	0.390584	-2.72399	0.00644993	0.0391002
CCT8	8605.7	-1.06025	0.331036	-3.20282	0.00136088	0.013237
RNASEH2A	2647.78	-1.05757	0.339408	-3.11593	0.00183367	0.016344
MEA1	3262.45	-1.05584	0.392548	-2.68971	0.00715135	0.0421452
SYNRG	1851.28	-1.05216	0.294112	-3.57742	0.000347005	0.00519266
CIAPIN1	3204.17	-1.04564	0.380655	-2.74695	0.00601524	0.0374206
DGKZ	661.153	-1.04324	0.398096	-2.62059	0.00877784	0.048631
ABHD11	1306.07	-1.03646	0.374723	-2.76593	0.00567599	0.0359855
GGCT	214.708	-1.03543	0.355077	-2.91608	0.00354465	0.0255669
TIMM9	678.31	-1.03421	0.290453	-3.56066	0.000369919	0.00542013
VAMP3	3542.2	-1.03405	0.376966	-2.74309	0.00608632	0.0377026
BBS4	2749.31	-1.03312	0.384376	-2.68778	0.00719294	0.0423052
SLC25A16	727.48	-1.03217	0.313862	-3.2886	0.00100688	0.0107141
NCBP1	4059.31	-1.03162	0.355316	-2.90339	0.00369145	0.0262556
TRNT1	2265.96	-1.03139	0.332021	-3.10641	0.00189376	0.01671
THAP1	1049.8	-1.03104	0.326742	-3.15553	0.00160205	0.0148286
WDR70	1566.48	-1.02836	0.305427	-3.36694	0.000760067	0.0089019
USP16	2094.31	-1.02642	0.319333	-3.21426	0.0013078	0.012838
ANO10	1838.21	-1.02543	0.302521	-3.38963	0.000699869	0.00844159
SNAP23	1450.67	-1.0231	0.350399	-2.91983	0.00350222	0.0253929
GSDME	1406.2	-1.01708	0.297628	-3.4173	0.000632459	0.00789137
PSMA7	10917.7	-1.01636	0.349152	-2.91094	0.0036034	0.0258914
MTMR1	1487.98	-1.01571	0.258311	-3.93212	8.42014e-05	0.00200985
UBFD1	4287.52	-1.01493	0.305756	-3.31942	0.000902033	0.00992026
MPND	506.623	-1.01481	0.288585	-3.51651	0.000437259	0.0061405
SEC14L1	2296.01	-1.00416	0.337859	-2.97214	0.0029573	0.0226873
CDK2AP1	5818.72	-1.00386	0.287889	-3.48697	0.000488517	0.00659161
NFYB	1040.56	-1.00353	0.381185	-2.63265	0.00847208	0.0475191
NUDT16L1	1531.72	-1.00136	0.341136	-2.93535	0.00333167	0.0245824
OSBPL9	6888.78	-1.00129	0.30296	-3.30504	0.000949641	0.0103047
CRBN	2278.46	-1.00059	0.309855	-3.22923	0.00124124	0.0123807
ZRANB3	653.158	-0.999961	0.339236	-2.94768	0.00320167	0.0240166
NOC4L	1658.08	-0.998938	0.354947	-2.81433	0.00488786	0.0323305
PDCD4	2342.13	-0.998609	0.378609	-2.63758	0.00835005	0.0470625
CISD1	1793.4	-0.995567	0.328748	-3.02835	0.00245889	0.019916
UACA	1788.37	-0.995187	0.378094	-2.63212	0.00848541	0.0475353
PARP11	693.631	-0.992517	0.264742	-3.749	0.00017754	0.0032842
ENTPD6	1905.24	-0.992191	0.372986	-2.66013	0.007811	0.0448443
COMMD6	1481.29	-0.991401	0.349787	-2.8343	0.00459264	0.0309964
RSL1D1	4762.36	-0.991166	0.36103	-2.74538	0.00604407	0.0375527
TMEM242	2196.08	-0.990604	0.355055	-2.79	0.00527079	0.0342446
SLC4A1AP	2944.35	-0.989691	0.33477	-2.95634	0.00311318	0.0235102
STK4	281.777	-0.9892	0.343306	-2.8814	0.00395919	0.0277554
ZNF710	560.292	-0.987944	0.28889	-3.41979	0.000626688	0.00783605
OGG1	603.093	-0.985191	0.336279	-2.92968	0.0033931	0.0249237
MRPL4	1689.81	-0.985021	0.317876	-3.09875	0.00194337	0.016938
CPSF2	1421.66	-0.984612	0.32076	-3.06962	0.00214332	0.0180421
PRPF6	3485.43	-0.982416	0.353378	-2.78007	0.00543471	0.0349804
IFT43	1100.65	-0.979307	0.328887	-2.97764	0.00290481	0.0224215
DNAJC2	1578.54	-0.978008	0.300133	-3.25858	0.00111971	0.0115534
GFER	1372.15	-0.977235	0.291767	-3.34937	0.000809958	0.00919208
HCFC2	834.77	-0.976622	0.312321	-3.12698	0.00176614	0.0158952
ZBTB5	752.894	-0.975652	0.332985	-2.93001	0.00338946	0.0249146
TBP	1359.26	-0.974537	0.315347	-3.09036	0.00199914	0.017233
C25H7orf26	1255.42	-0.974473	0.360489	-2.7032	0.00686751	0.04104
KAT7	6100.32	-0.971672	0.296377	-3.2785	0.00104361	0.0109785
APEX1	4996.45	-0.967779	0.267688	-3.61533	0.000299966	0.00467684
NR1H2	6092.44	-0.96407	0.245047	-3.93422	8.34672e-05	0.00199775
IMP4	1681.96	-0.963984	0.308736	-3.12236	0.0017941	0.016081
COX7A2L	4545.3	-0.961844	0.285206	-3.37246	0.000745004	0.00879586
CENPC	1690.76	-0.96103	0.312694	-3.07339	0.00211643	0.01785
TAF9B	260.086	-0.960356	0.305641	-3.1421	0.0016774	0.0152953
HSF2	1951.39	-0.958123	0.327369	-2.92673	0.00342542	0.025095
SNRPA1	2444.21	-0.955645	0.317913	-3.006	0.00264709	0.0210236
LYRM7	767.479	-0.955178	0.278458	-3.43024	0.000603037	0.00763818
ALG14	2070.25	-0.950666	0.292249	-3.25293	0.00114222	0.0117006
C5H12orf29	974.006	-0.950363	0.356385	-2.66668	0.00766056	0.0443277
RALA	5057.35	-0.949296	0.275086	-3.4509	0.000558715	0.00723324
LOC520016	298.826	-0.947961	0.36157	-2.62179	0.00874692	0.048521
PTPMT1	978.371	-0.943418	0.317616	-2.97031	0.00297501	0.0227635
ELK3	852.38	-0.943052	0.243422	-3.87415	0.000106998	0.00235262
RMC1	1218.82	-0.942088	0.335818	-2.80535	0.00502612	0.0329551
RUVBL1	3613.51	-0.941581	0.284396	-3.31081	0.000930254	0.0101319
SNX6	2594.64	-0.93887	0.349293	-2.68791	0.00719001	0.0423021
LOC100848895	1256.5	-0.936773	0.351613	-2.66422	0.00771677	0.044507
RAB4B	1092.92	-0.934563	0.286438	-3.26271	0.00110353	0.0114512
GGA3	743.369	-0.93297	0.296875	-3.14264	0.00167432	0.0152953
AARSD1	4741.8	-0.932534	0.32106	-2.90455	0.00367783	0.0262136
DVL3	1698.49	-0.931957	0.24741	-3.76686	0.000165314	0.00312583
MRPS15	1041.05	-0.930676	0.345957	-2.69015	0.00714204	0.042117
RAB27A	1748.13	-0.925485	0.329776	-2.80641	0.00500971	0.0328889
COQ6	1355.05	-0.925168	0.270951	-3.41452	0.000638935	0.00792153
BTF3L4	2343.8	-0.923536	0.334467	-2.76122	0.00575864	0.0363521
TMEM11	1586.56	-0.921617	0.32964	-2.79583	0.00517661	0.03377
NXN	2934.7	-0.921234	0.349664	-2.63462	0.00842305	0.0473524
ATE1	2561.49	-0.912552	0.301425	-3.02746	0.00246619	0.0199527
FAM149B1	570.464	-0.911659	0.337537	-2.70092	0.00691488	0.0412358
CRNKL1	1892.32	-0.911379	0.314386	-2.89891	0.0037446	0.0265367
CCDC58	904.75	-0.909808	0.336781	-2.70149	0.00690304	0.0411931
OCEL1	726.514	-0.907656	0.271389	-3.34448	0.000824359	0.00928166
FUNDC2	1897.5	-0.906432	0.286958	-3.15876	0.00158444	0.0147122
LSM1	1556.81	-0.903131	0.273085	-3.30715	0.000942516	0.01024
TMEM208	1787.93	-0.902223	0.327537	-2.75457	0.00587695	0.0367948
TADA1	1932.98	-0.896552	0.286814	-3.1259	0.00177264	0.0159456
BRAP	1374.27	-0.894955	0.301599	-2.96737	0.0030036	0.0228925
RAD17	1197.33	-0.892231	0.342147	-2.60774	0.00911411	0.0499567
LATS2	775.711	-0.888599	0.333137	-2.66737	0.00764485	0.0442958
RAB22A	1553.07	-0.88727	0.260397	-3.40738	0.0006559	0.00809059
HMGN2	24356.8	-0.882135	0.327098	-2.69685	0.00699979	0.0415447
RTCB	4095.34	-0.881104	0.322533	-2.73182	0.00629849	0.0385144
SNRPC	5042.32	-0.880563	0.321596	-2.7381	0.00617953	0.0380558
ZNRF2	878.111	-0.873392	0.299502	-2.91614	0.00354389	0.0255669
NUB1	4323.8	-0.86973	0.328437	-2.64809	0.00809486	0.0459782
CNIH4	1771.9	-0.866743	0.282704	-3.0659	0.00217013	0.0182154
ARMC10	3078.81	-0.86427	0.26006	-3.32335	0.000889444	0.00980901
DHX40	2722.24	-0.862129	0.257009	-3.35447	0.00079518	0.00911581
PAWR	1748.69	-0.860485	0.295166	-2.91526	0.00355394	0.0255989
WDR1	9104.16	-0.855196	0.283926	-3.01203	0.00259503	0.0206669
SF3B5	3552.85	-0.85461	0.297157	-2.87595	0.00402813	0.0281265
LOC789192	1197.94	-0.850829	0.264948	-3.2113	0.00132136	0.0129324
BANP	1462.24	-0.84246	0.289376	-2.9113	0.00359925	0.0258722
ZFAND3	825.456	-0.84165	0.274799	-3.06278	0.00219292	0.0183541
ANAPC11	3066.65	-0.839192	0.233286	-3.59727	0.000321575	0.0049254
VPS53	1619.68	-0.837444	0.286933	-2.9186	0.00351607	0.0254146
HDHD2	2477.29	-0.835112	0.272729	-3.06206	0.0021982	0.0183895
TOMM22	3278.89	-0.830905	0.286092	-2.90433	0.00368036	0.0262136
SYPL1	2172.93	-0.829649	0.290246	-2.85843	0.00425741	0.0293181
TIMM22	1096.65	-0.828391	0.316667	-2.61597	0.00889749	0.0491081
MTR	333.831	-0.828231	0.311592	-2.65806	0.00785909	0.0450374
GNL2	2707.69	-0.821978	0.298963	-2.74943	0.00596982	0.0372171
KCTD13	701.328	-0.819621	0.264711	-3.09628	0.00195962	0.016999
AMZ2	5209.74	-0.819335	0.305931	-2.67817	0.00740254	0.0432053
FAM50A	3742.81	-0.817154	0.304161	-2.68659	0.0072186	0.0424241
UQCRQ	2603.53	-0.81649	0.307587	-2.6545	0.00794261	0.045348
FBL	3851.03	-0.8114	0.265581	-3.05519	0.0022492	0.018665
ADRM1	4468.27	-0.801472	0.300266	-2.66921	0.00760308	0.0441411
ZNF286A	455.059	-0.798476	0.249462	-3.20079	0.00137052	0.0133023
SUGT1	2105.83	-0.798442	0.25071	-3.18472	0.00144893	0.0138329
EIF3K	2417.29	-0.796159	0.253157	-3.14493	0.00166128	0.0152166
TRAPPC9	1425.4	-0.795712	0.29217	-2.72345	0.00646035	0.0391363
CCDC6	1729.2	-0.791023	0.286014	-2.76568	0.00568037	0.0359909
STOML2	4333.01	-0.78637	0.297977	-2.63903	0.00831434	0.0468913
PLA2G12A	2091.51	-0.785531	0.279731	-2.80817	0.00498241	0.0327586
TDRD3	1574.79	-0.773859	0.287778	-2.68908	0.00716484	0.0421964
RBBP7	11530.8	-0.771906	0.269058	-2.86892	0.00411877	0.0286115
CSNK1D	3240.14	-0.770388	0.2364	-3.25883	0.00111872	0.0115534
RRP9	807.57	-0.7683	0.287331	-2.67392	0.00749707	0.0436736
PSEN1	3697.21	-0.767237	0.252355	-3.04031	0.00236336	0.0193767
PA2G4	5672.98	-0.762743	0.248934	-3.06403	0.00218377	0.0183124
NUP58	3667.61	-0.7589	0.25007	-3.03475	0.00240734	0.0195938
COMMD7	844.384	-0.754705	0.276912	-2.72543	0.00642171	0.0389967
EXT1	1361.6	-0.749334	0.281387	-2.663	0.00774473	0.044595
DAP3	1085.71	-0.747253	0.256473	-2.91357	0.00357321	0.0257271
STRIP1	3190.87	-0.745829	0.226121	-3.29837	0.000972489	0.0104961
CEBPZ	2834.43	-0.741584	0.266409	-2.78363	0.00537542	0.0347061
LSM4	2387.56	-0.741377	0.283198	-2.61788	0.00884787	0.0488803
ATP5MC1	2780.25	-0.740732	0.278011	-2.6644	0.00771259	0.0444975
COPS9	2004.55	-0.738891	0.233528	-3.16404	0.00155594	0.0145398
TANK	1124.71	-0.709819	0.260544	-2.72437	0.00644235	0.0390677
UBE2L3	3767.23	-0.7098	0.229458	-3.09338	0.00197893	0.0170924
ATXN1L	695.11	-0.700501	0.239605	-2.92356	0.00346049	0.0252466
FAM104A	1031.15	-0.693777	0.254974	-2.72098	0.00650891	0.039295
ARL8B	1781.87	-0.693445	0.211993	-3.27108	0.00107137	0.0111968
NCBP3	1308.97	-0.677834	0.218218	-3.10622	0.00189493	0.0167119
RNPS1	10462.1	-0.67469	0.238997	-2.82301	0.00475753	0.0316712
RBM17	4713.06	-0.667459	0.201379	-3.31445	0.000918241	0.0100259
TERF2	1459.96	-0.666889	0.253397	-2.6318	0.00849348	0.0475353
SSRP1	9305.63	-0.653474	0.245299	-2.66399	0.00772206	0.0445153
C7H1orf35	1202.97	-0.635085	0.23666	-2.68354	0.0072848	0.0426598
UCKL1	953.612	-0.62937	0.239129	-2.63192	0.00849032	0.0475353
TMEM219	1948.62	-0.627672	0.223368	-2.81004	0.00495361	0.0326181
HAUS2	1385.2	-0.625503	0.234629	-2.66592	0.00767778	0.0443549
BRD7	2064.59	-0.622829	0.237861	-2.61845	0.0088329	0.0488303
C11H9orf78	1499.91	-0.609577	0.22206	-2.7451	0.00604918	0.0375527
TSG101	3041.34	-0.586293	0.22132	-2.64908	0.00807112	0.045873

## Sheet: S1E_BP_PF-SF
Gene Set	Description	Size	Expect	Ratio	P Value	FDR
GO:0007059	chromosome segregation	197	30708	20516	5.216e-05	0.0000020103
GO:0051276	chromosome organization	277	43179	18528	9.4602e-05	0.0000020103
GO:0048285	organelle fission	229	35697	18489	0.0020562	0.000029130
GO:0000278	mitotic cell cycle	418	65158	15194	0.0000065427	0.00069517
GO:0006260	DNA replication	140	21823	19246	0.000011304	0.00096082
GO:0140694	non-membrane-bounded organelle assembly	199	31020	17086	0.000037602	0.0026635
GO:0071824	protein-DNA complex organization	389	60637	14513	0.00012599	0.0076494
GO:0015931	nucleobase-containing compound transport	134	20888	17714	0.00024778	0.013163
GO:0198738	cell-cell signaling by wnt	199	31020	15796	0.00055175	0.026055
GO:0030865	cortical cytoskeleton organization	22	34294	29160	0.00087624	0.037161
GO:0006974	DNA damage response	429	66872	13608	0.00096181	0.037161
GO:0051301	cell division	284	44270	14231	0.0018441	0.060660
GO:0019953	sexual reproduction	410	63911	13456	0.0018555	0.060660
GO:0007017	microtubule-based process	461	71861	13081	0.0028784	0.087381
GO:0032989	cellular anatomical entity morphogenesis	304	47388	13717	0.0040006	0.11335
GO:0003006	developmental process involved in reproduction	355	55337	13373	0.0043933	0.11591
GO:0033365	protein localization to organelle	440	68587	12976	0.0046362	0.11591
GO:0030029	actin filament-based process	379	59079	13203	0.0049432	0.11672
GO:0006403	RNA localization	97	15120	16534	0.0063367	0.14174
GO:0061458	reproductive system development	113	17614	15896	0.0071755	0.15248
GO:0051169	nuclear transport	169	26344	14425	0.010887	0.22032
GO:0051640	organelle localization	268	41776	13405	0.011549	0.22310
GO:0006310	DNA recombination	162	25253	14256	0.015491	0.28625
GO:0006081	cellular aldehyde metabolic process	41	63911	18776	0.019291	0.32896
GO:0015711	organic anion transport	236	36788	13320	0.019351	0.32896
GO:0008037	cell recognition	51	79499	17610	0.021154	0.34578
GO:0006839	mitochondrial transport	107	16679	14989	0.022036	0.34686
GO:0019748	secondary metabolic process	24	37411	21384	0.024476	0.35838
GO:0015849	organic acid transport	184	28682	13597	0.025261	0.35838
GO:0007272	ensheathment of neurons	57	88852	16882	0.025297	0.35838
GO:0051052	regulation of DNA metabolic process	174	27123	13642	0.027442	0.37622
GO:1901264	carbohydrate derivative transport	53	82616	16946	0.029168	0.37902
GO:0044770	cell cycle phase transition	220	34294	13122	0.030677	0.37902
GO:0032504	multicellular organism reproduction	340	52999	12453	0.031128	0.37902
GO:0045165	cell fate commitment	121	18861	14315	0.031214	0.37902
GO:0046486	glycerolipid metabolic process	204	31800	13208	0.032554	0.38431
GO:0044782	cilium organization	228	35541	12943	0.036090	0.41455
GO:0030031	cell projection assembly	286	44582	12561	0.038305	0.42631
GO:0106027	neuron projection organization	26	40529	19739	0.039120	0.42631
GO:0043094	cellular metabolic compound salvage	22	34294	20412	0.044104	0.46658

## Sheet: S1F_PW_PF-SF
Gene Set	Description	Size	Expect	Ratio	P Value	FDR
bta04310	Wnt signaling pathway	175	23340	17567	0.00017393	0.031545
bta05206	MicroRNAs in cancer	164	21873	17373	0.00037489	0.031545
bta05200	Pathways in cancer	541	72153	13721	0.00047238	0.031545
bta04540	Gap junction	90	12003	19994	0.00053621	0.031545
bta03440	Homologous recombination	42	56016	24993	0.00072546	0.031545
bta04110	Cell cycle	158	21073	17084	0.00073713	0.031545
bta03008	small cell lung cancer	82	10936	20116	0.00082345	0.031545
bta05224	Breast cancer	150	20006	16995	0.0011244	0.031545
bta04934	Cushing syndrome	156	20806	16822	0.0011608	0.031545
bta04510	Focal adhesion	203	27074	15882	0.0011861	0.031545
bta03410	Base excision repair	44	58683	23857	0.0012195	0.031545
bta04914	Progesterone-mediated oocyte maturation	90	12003	19161	0.0013072	0.031545
bta04923	Regulation of lipolysis in adipocytes	59	78688	21604	0.0013367	0.031545
bta04072	Phospholipase D signaling pathway	152	20272	16772	0.0014316	0.031545
bta04150	mTOR signaling pathway	158	21073	16609	0.0014693	0.031545
bta04916	Melanogenesis	102	13604	18377	0.0015656	0.031545
bta04330	Notch signaling pathway	60	80022	21244	0.0016380	0.031545
bta04070	Phosphatidylinositol signaling system	97	12937	18552	0.0016777	0.031545
bta05032	Morphine addiction	92	12270	18745	0.0017926	0.031545
bta04020	Calcium signaling pathway	262	34943	14881	0.0018181	0.031545
bta05225	Hepatocellular carcinoma	173	23073	16036	0.0021193	0.035019
bta05414	Dilated cardiomyopathy	106	14137	17684	0.0027579	0.042438
bta00604	Glycosphingolipid biosynthesis	16	21339	32803	0.0028129	0.042438
bta05205	Proteoglycans in cancer	201	26807	15294	0.0031763	0.045924
bta04926	Relaxin signaling pathway	131	17472	16598	0.0036323	0.047076
bta04015	Rap1 signaling pathway	215	28675	14996	0.0037469	0.047076
bta04724	Glutamatergic synapse	114	15204	17101	0.0037476	0.047076
bta05165	Human papillomavirus infection	347	46279	13829	0.0037986	0.047076
bta04010	MAPK signaling pathway	299	39878	14043	0.0046964	0.056195
bta05231	Choline metabolism in cancer	99	13204	17419	0.0048684	0.056311
bta00561	Glycerolipid metabolism	68	90692	18745	0.0067517	0.073326
bta04024	cAMP signaling pathway	247	32942	14267	0.0067620	0.073326
bta00515	Mannose type O-glycan biosynthesis	23	30675	26080	0.0075119	0.076820
bta04727	GABAergic synapse	91	12137	17303	0.0075270	0.076820
bta03013	Nucleocytoplasmic transport	115	15338	16300	0.0084094	0.083373
bta04014	Ras signaling pathway	244	32542	14135	0.0086875	0.083738
bta05226	Gastric cancer	152	20272	15292	0.0095144	0.088868
bta04927	Cortisol synthesis and secretion	65	86691	18456	0.0098587	0.088868
bta05410	Hypertrophic cardiomyopathy	99	13204	16662	0.0099880	0.088868
bta05222	Small cell lung cancer	94	12537	16751	0.010979	0.095243
bta01100	Metabolic pathways	1594	212.59	11289	0.015304	0.11100
bta04814	Motor proteins	201	26807	14175	0.015355	0.11100
