# Supplementary material for: Transcriptome profiling of bovine preantral follicles during early folliculogenesis
Source: J Anim Sci Biotechnol. 2026 May 14;17:92. doi: 10.1186/s40104-026-01407-w (PMC13173735; doi:10.1186/s40104-026-01407-w)
Supplement: Supplementary file 3 — Additional file 3: Table S2A. List of transcription factors mapped to the DEGs identified in the PF versus PMF comparison. Of the TF, 12 were found to be genes differentially expressed in this analysis as indicated in Fig. 4A. Table S2B. List of transcription factors mapped to the DEGs identified in the SF versus PF comparison. Of the TF, 68 were found to be genes differentially expressed in this analysis as indicated in Fig. 5A. [file 40104_2026_1407_MOESM3_ESM.xlsx]

## Sheet: S2A - PF-PMF_DEGs-TF
PF v PMF (FDR<0.05) - DEGs - TF (miRNet Results)
Venny Results
Common - DEGs that are TF (n=13)	DEGs Only - Not TF (n=676)	TF Only - Not DEGs (n=262)
E2F8	LOC281376	ABL1
RUNX2	LUM	AHR
ETV4	SH3PXD2B	AIP
PML	TICAM1	ARID3A
AR	HSD3B1	ASH1L
IRF3	PCDH7	ATF1
CREB5	CDH2	ATF2
STAT1	SLC17A5	ATF3
CBFB	EHD2	ATF4
POU2F1	LOC112443434	ATM
MAF	CDC42EP1	BCL6
GATA3	LGALS1	BHLHE41
NFIA	COL1A2	BRCA1
	ANKRD55	BTG2
	PLAT	CEBPA
	COL15A1	CEBPB
	HTRA3	CEBPD
	PARM1	CEBPE
	SRPX2	CEBPZ
	MMP11	CIITA
	TOP2A	CLOCK
	RTP4	CREB1
	CSRP3	CREM
	RASAL1	CTBP1
	KCNJ16	CTCF
	CPED1	CTNNB1
	C1QTNF3	CUX1
	PLOD2	DNMT1
	SPARC	E2F1
	PTPRR	E2F4
	DMRT1	EGF
	PTGIS	EGR1
	RAB17	ELF1
	PTPRN	ELF3
	XCL1	ELF4
	S100A11	EP300
	ITGB3	ERCC2
	LPP	ERG
	CLEC12B	ESR1
	HIST1H1E-2	ETS1
	PIMREG	ETS2
	MX2	ETV1
	PDGFRB	ETV5
	TNXB	ETV6
	COL3A1	EZH2
	PLPPR4	FHL2
	LYVE1	FLI1
	XIRP1	FOS
	SPP1	FOSB
	MXRA5	FOSL1
	LOC101907041	FOSL2
	PDGFRL	FOXA1
	CLCA3	FOXA2
	IL33	FOXD3
	MOB3C	FOXF2
	MKI67	FOXH1
	GALNT10	FOXL2
	RAB27B	FOXM1
	RCSD1	FOXO1
	KDR	FOXO3
	NIPAL1	FOXP2
	TAGLN2	FUS
	LOC101902854	GATA1
	NOG	GATA2
	PRR16	GATA4
	ISG12(B)	GATA6
	ST8SIA4	GLI1
	LGALS3BP	GLI2
	SHC4	GRHL1
	NEXN	GTF3A
	NALCN	HDAC1
	SUCNR1	HDAC2
	LOC104972545	HDAC3
	CRABP2	HDAC4
	EIF2AK2	HDAC9
	SMOC2	HDGF
	PCDH11X	HEXIM1
	KRT8	HEY1
	COL1A1	HEYL
	COL5A1	HIC1
	MAP1LC3C	HIF1A
	LOC112442601	HIPK2
	HYAL1	HMGA1
	S1PR1	HNF1A
	NT5E	HNF4A
	CD109	HOXA1
	MASP1	HOXA10
	TMEM140	HOXA7
	ANXA6	HOXB7
	FSTL3	HOXD3
	ANXA1	HR
	PYGL	HSF1
	ADAR	HTATIP2
	FAM155B	IKBKB
	MT1A	ING1
	DZIP1	ING2
	ITGAV	ING4
	HTRA1	IRF1
	MGLL	IRF4
	ADAM22	IRF7
	WDR93	IRF8
	RGS17	IRF9
	ADPRHL1	JUN
	CCDC80	JUND
	CASP8	KDM4B
	ITGAM	KHDRBS1
	LXN	KLF11
	FOLH1B	KLF4
	LOC785168	KLF5
	KPNB1	KLF6
	GPC1	KLF8
	FN1	LEF1
	HSPG2	LIN28A
	LOC100848407	LMX1B
	TAX1BP3	MAFB
	MEOX2	MAL
	LOC104975890	MAZ
	TRIM25	MBD2
	LOXL4	MCM5
	TIMP1	MECP2
	C5AR2	MED1
	PLCXD2	MEIS1
	FKBPL	MEN1
	RNF165	MITF
	APOA1	MKL1
	THBS2	MSC
	ANXA2	MSX2
	KIAA0040	MTA1
	TTF2	MYB
	RIMS2	MYBL2
	GPRC5B	MYC
	TRIOBP	MYCN
	MLLT11	MYOCD
	ATP8B2	MZF1
	PROS1	NANOG
	SEMA6D	NCOA2
	P3H1	NCOA4
	COL12A1	NCOR1
	KRT18	NCOR2
	GRIA2	NELFCD
	TPM2	NF1
	GNPTAB	NFIC
	TTYH3	NFIL3
	TNFAIP8L1	NFKB1
	IHH	NFKB2
	LOC781112	NFKBIA
	PNMT	NFYA
	PTMS	NFYB
	METTL4	NFYC
	PDGFRA	NKX3-1
	ITGA7	NPAS3
	COL9A2	NPM1
	MICAL1	NR0B1
	F5	NR1H2
	CAST	NR1H3
	DYRK2	NR2F2
	DNASE1L1	NR3C1
	ZBTB1	NR4A1
	LOC112444770	NR5A1
	XCL2	NR5A2
	LOC751788	PA2G4
	CHI3L2	PARP1
	DDAH1	PAX1
	COL4A1	PAX2
	TGM1	PAX5
	TUBB	PAX6
	SEPT9	PAX8
	GABRG1	PGR
	C16H1orf21	PIAS1
	SLC27A3	PIAS2
	GNG2	PITX1
	PRKX	POU2F2
	PNPLA1	POU4F2
	DAPK1	POU5F1
	PLEC	PPARA
	CD9	PPARD
	TRIO	PPARG
	ANAPC1	PRDM1
	ARSI	PTTG1
	DERL3	PURA
	TMEM176B	RELA
	KCNJ12	REST
	SEL1L3	RFX1
	CRMP1	RFX5
	GSN	RNF14
	PPIC	RUNX1
	CYP11A1	RUNX3
	SLC2A11	RXRA
	APP	SATB1
	EVI2A	SF1
	GFPT2	SIM2
	LOC101909384	SIRT1
	SERAC1	SMAD3
	CCNF	SMAD4
	LOC616063	SMAD7
	SERPINB5	SMARCA1
	VGF	SMARCA4
	PLPP7	SMARCB1
	JAM2	SNAI1
	SPHK1	SNAI2
	DOK5	SNIP1
	NAGA	SOX10
	ISLR	SOX11
	BMP2	SOX17
	MERTK	SOX2
	CMTM3	SOX4
	SERPINB8	SOX6
	CREB3L1	SOX9
	CIDEB	SP1
	LRFN4	SP2
	MANSC1	SP3
	STAR	SP4
	TMEM117	SPDEF
	HEBP2	SPI1
	TRIM9	SREBF1
	GUSB	SREBF2
	BANK1	SRF
	TGM2	SSB
	GLIPR1	SSX2
	PON3	STAT2
	IGFBP5	STAT3
	TMEM26	STAT5A
	VPS36	STAT5B
	SLC6A17	STAT6
	BAK1	TAF1
	AIF1L	TBP
	PGK1	TBX21
	SEMA3F	TCF4
	ATP13A3	TCF7L2
	LOC100297779	TFAP2A
	TARSL2	TFAP2C
	MMP9	TFCP2
	MT2A	TFCP2L1
	RAB38	TP53
	CKAP4	TRAF6
	CRIP1	TRERF1
	ERMAP	TRIM16
	EFHD2	TRPS1
	SETD5	TRRAP
	ANKS6	TSC22D3
	PARP14	TWIST1
	PUM1	TWIST2
	CAPN2	UBP1
	PRR5	UHRF1
	IRF5	URI1
	HHIPL1	USF1
	NNT	USF2
	VIRMA	VHL
	RIN2	WHSC1
	LTC4S	WT1
	AIRN	WWTR1
	FLNA	XPC
	WDFY4	YBX1
	ADGRL4	YY1
	LOC515676	ZBTB7A
	WSCD1	ZEB1
	LCK	ZEB2
	TSSK6	ZNF143
	FZD3	ZNF148
	LOC511937	ZNF202
	CAB39L	ZNF24
	NMI	ZNF76
	TSPAN9
	CAP1
	LOC533307
	TNIK
	CPT1A
	C1QTNF1
	PKM
	LMNB1
	LOC107131209
	MAN1B1
	TBC1D4
	DMTN
	LOC112449247
	FAM126A
	ZSWIM4
	PLCL1
	VIM
	MARCH11
	CD44
	DNAH1
	C17H4orf46
	BCO2
	NRAP
	LOC107131470
	COLGALT1
	ASIC4
	DBN1
	MANSC4
	CFAP100
	HSPB7
	CLIP2
	ACTR1A
	ACTR3
	TMEM202
	LOC100296695
	CTSK
	ILK
	PHF20L1
	PQLC2
	TMEM176A
	WDFY3
	FECH
	MMP19
	SAMD9
	RASSF5
	GALNT16
	NREP
	MYO1C
	ABHD12B
	CASP4
	RDH13
	ZNF469
	C4A
	C21H14orf132
	MATK
	OLA1
	LOC781152
	LOC782961
	MGAT3
	RRAS
	FBXL7
	BOLA-DRA
	TMEM71
	C11H2orf92
	PTPN12
	TMEM86B
	DCBLD2
	B3GNT8
	PHLDA3
	MYO9B
	LOC112441811
	APOA4
	APOE
	ASB9
	MAPKAPK5
	PAPSS2
	TRIM2
	ALDH1L1
	KRT2
	NAV1
	PDE1B
	LOC101905153
	COL4A2
	FAT1
	SPON2
	LAMB1
	GPR155
	LOC112442306
	CRACR2B
	SLC39A9
	RAB36
	TUBA1A
	TLN1
	KIAA2013
	GLB1
	ERAP1
	KRCC1
	BATF
	CADM4
	ZNF488
	CNGA2
	TGFB1
	LPAR3
	ALPL
	BACE1
	LOC505033
	S100A10
	ZC3H12B
	ZNF467
	FERMT3
	TNS1
	LZTS3
	CCND1
	NTS
	GPR107
	HSD11B1
	ARSE
	ECSCR
	CREB3
	PDGFC
	TMTC3
	CNTN5
	JPH4
	RAB33A
	RTL9
	VAT1
	ZDHHC9
	ERICH5
	HECW1
	DCHS1
	CDH11
	SUSD5
	GNL3L
	ARHGAP31
	PRR5L
	ANKRD13D
	ARTN
	MPZL1
	ABCA1
	PI3
	CD300LF
	COMMD5
	PDIA6
	ENG
	CAPG
	INTS7
	ST3GAL5
	RAB37
	HOGA1
	MDK
	NRGN
	SLC29A3
	ST3GAL1
	TSTD3
	TXNDC5
	GAS2L1
	LOC112442623
	FAM49A
	RASAL2
	IKZF3
	CPD
	SLC38A3
	CD99
	COL6A3
	RAP1GAP2
	FLNB
	CFI
	KCNE4
	TSPAN17
	EFR3B
	GBA
	PHF21A
	TRIM4
	AFAP1
	AMMECR1
	C6H4orf3
	DOCK7
	NDP
	VRK3
	LOC112441509
	PLOD3
	ACCS
	ANK2
	SELPLG
	CSDC2
	C3AR1
	BTBD11
	DMKN
	NOXA1
	MTHFD1L
	LOC509283
	MMP2
	ERGIC1
	NES
	PCYT1A
	CCND2
	MARCH10
	CEMIP2
	MORC4
	CHMP1B
	ZFYVE16
	LOC618409
	LOC104972409
	TKT
	UBAC1
	GSTO1
	MYH9
	PPP3CA
	RENBP
	ABHD2
	CRAT
	SIGLEC15
	GPATCH8
	JARID2
	CREB3L2
	TPM4
	SUSD1
	MRPS17
	PTGIR
	LOC101907803
	ORAI3
	ARNTL2
	PCSK7
	AAK1
	KAT2B
	SYNC
	GRID1
	TRIM35
	SHD
	CA2
	LIMD1
	LTF
	PGPEP1
	CFDP2
	RAP2C
	SAMM50
	SBNO2
	FKBP10
	PITPNC1
	TSPO
	ACTC1
	GPR75
	IQGAP1
	TNPO2
	LOC100847890
	RITA1
	WASF2
	NIPA2
	EIF4EBP1
	GREB1
	LOC112443343
	SRC
	PFDN5
	ZBTB24
	ABRACL
	LGR6
	LOC104976262
	LOC107131684
	PSMA2
	PTPRF
	ST6GALNAC3
	CD80
	LYRM7
	C11H2orf81
	RIPOR1
	VLDLR
	CYP3A24
	NBDY
	STBD1
	LOC101903645
	P3H2
	EIF4G1
	ELFN2
	FGF13
	GGTA1
	STAMBP
	CA13
	LOC101902468
	ZNF182
	SPSB1
	TPP1
	ANXA4
	FBLIM1
	LOC112445915
	PCCA
	FBN1
	INO80D
	CSTB
	HERC6
	RNF223
	CDH26
	LOC104974214
	SLC25A41
	FBLN1
	ZNF646
	LOC112446760
	NCAM1
	FHL3
	NLRX1
	PCDHB11
	VWA3B
	PLXDC2
	CHSY1
	LARGE1
	NAT1
	AP1G1
	TRAPPC6A
	MYBPC3
	GABRB1
	ACE2
	PKD2L1
	APEG3
	CPNE8
	CTNS
	NOTCH2
	PTGER1
	RPL37
	ARHGAP36
	HIST2H2AC
	TYK2
	DNALI1
	MAPK12
	AIFM3
	DYNC1LI2
	HDDC2
	KRI1
	DAAM2
	TAF7L
	ATP7A
	ATP7B
	DNAH12
	IGF2R
	FLRT2
	CYBB
	IDH3A
	TADA1
	NXPH4
	SYF2
	MOV10
	HTT
	ZMYND12
	CCT6A
	RASSF4
	ELOVL1
	GOLIM4
	TPI1
	ADPGK
	ALDH8A1
	LRRFIP1
	PLA2G3
	EXTL2
	ZNF710
	ARHGEF11
	RAC2
	S100A16
	OLR1
	SEC23A
	RPL35
	MSN
	LOC616695
	AMDHD1
	ANKIB1
	KIAA0141
	LOC518495
	MAP4
	PHACTR2
	PIGT
	PSD3
	PVR
	ITPK1
	PDLIM4
	PTK7
	USP32
	ZNF346
	CH25H
	CLDN5
	RGS3
	SYT6
	STXBP5L
	RGS8
	TMEM44
	ZMIZ1
	WDTC1
	SERPINE2
	KRT34
	ARHGEF2
	LOC104974316
	TAC1
	TDRD3
	SH3BGRL
	LOC515276
	GOLGA5
	CDS2
	PTGFR
	PSME3
	ANO2
	PRKN
	STK38L
	TAGLN
	HUNK
	TTC7A
	TUBB3
	LOC107131750
	TPRN
	PCOLCE2
	ACTG2
	CDC14B
	COL7A1
	MAGED1
	MAN1C1
	MYL10
	PCM1
	PTH2
	LOC101907688

## Sheet: S2B - SF-PF_DEGs-TF
SF v PF (FDR<0.05) - DEGs - TF (miRNet Results)
Ven Results
Common - DEGs that are TF (n=69)	DEGs Only - Not TF (n=3137)	TF Only - Not DEGs (n=307)
SREBF1	KCNAB1	ABL1
POU2F1	UBE2QL1	AHR
ETV6	ACE2	APC
RARB	TRPV2	ARID3A
AR	CPM	ARNT
PML	LOC112449616	ARNTL
NR5A1	RASAL1	ARX
E2F8	AK7	ASCL1
FOXA1	CXHXorf57	ATF1
BRCA2	LOC511175	ATF2
E2F1	PLPPR4	ATF3
NR2F2	KCNH2	ATF4
E2F6	DMRTA2	ATF5
HIC1	NALCN	ATF6
SALL4	ANKRD9	ATM
GATA4	RIPK4	ATOH1
FLI1	S1PR1	BCL6
ETV4	LMO7	BHLHE41
NR1H2	SRC	BRIP1
POU5F1	TOX2	BTAF1
ZNF423	APBA1	BTF3
PAX2	PHLDB1	CDX1
SREBF2	UMODL1	CDX2
SMAD4	EPHX2	CEBPA
TWIST1	C5AR2	CEBPB
APEX1	BLVRB	CEBPD
NFIC	LOC112445102	CHD8
HDAC5	DPEP1	CIITA
HOXA7	MCTP2	CLOCK
NFE2L2	LOC781112	CREB3
TP63	LGI2	CREB5
UPF1	PDGFRL	CREBBP
PITX1	BMP6	CREM
REST	TRIB2	CTBP1
DLX4	PRR16	CTCF
EP300	DLGAP2	CTNNB1
CREB1	PDXK	CUX1
TP53BP1	MCOLN2	DDIT3
TTF2	NDC80	DNMT1
KAT2B	MRPS30	DNMT3A
TBP	PRKAR2B	DR1
JUND	COLEC12	DRAP1
MEIS1	SLC7A11	E2F3
PA2G4	OSCAR	E2F4
WT1	GPX6	E2F7
MSC	LNP1	E4F1
SATB1	GAREM2	EGR1
NR4A1	MMP11	EGR2
KLF8	FCGBP	EGR3
HOXD9	TNK2	ELF1
MAF	TICAM1	ELF3
OTX2	CALML4	ELK1
RXRA	PDK3	ELL
ASXL1	PKP1	EPAS1
PTTG1	DMTN	ERCC2
PURA	LZTS3	ERG
CEBPZ	NRTN	ESR1
POU3F2	AMH	ESR2
E2F2	RAP2A	ESRRA
HOXA9	GALNT10	ETS1
IRF8	LOC101902234	ETS2
FOXP2	IGSF8	ETV1
MEF2A	KCNK2	ETV7
BRCA1	AVPR1A	EWSR1
MZF1	MOB3C	EZH2
NFYB	HOPX	FOS
ZHX2	SH3PXD2B	FOSL1
BRD7	MGAT4A	FOSL2
NFIA	MINDY1	FOXA2
	DZANK1	FOXD3
	MPZL1	FOXF2
	ARMH4	FOXH1
	MGLL	FOXI1
	NEIL3	FOXL2
	HDGFL1	FOXM1
	GFOD1	FOXO1
	PCDH11X	FOXO3
	TP53I11	FOXO4
	LOC104969509	FOXP1
	CDC14B	FOXP3
	MX2	FOXQ1
	KCNE4	FUBP3
	NLGN4X	FUS
	PTPRR	GATA1
	PNPLA1	GATA2
	HYAL1	GATA3
	ZNRF1	GLI1
	PKD2L1	GLI2
	TNXB	GLI3
	PARM1	GTF2A1
	AAAS	HAND2
	ATP1A2	HCFC1
	PUM1	HDAC1
	TNIK	HDAC10
	SHCBP1	HDAC2
	FAM114A1	HDAC3
	ATP10B	HDAC4
	PHF21A	HDAC7
	TMEM117	HDAC9
	KMT2D	HDGF
	NOG	HES1
	NEB	HEY1
	NIPAL1	HEY2
	TBX4	HEYL
	ASAP1	HIF1A
	DPY19L2	HIPK2
	CNMD	HMG20B
	BOLA-DRA	HMGA1
	BOLL	HMGA2
	DIRAS3	HMGB2
	ZMYM3	HNF4A
	LOC101902854	HOXA10
	DIDO1	HOXA5
	GULP1	HOXB7
	KANK3	HOXD3
	RNF148	HSF1
	ITGA6	HSF4
	ME3	ID4
	EHD2	IFI16
	DHH	IKBKB
	RTP4	ING4
	TEC	IRF1
	DTX3	IRF2
	LOC100296695	IRF3
	HHAT	IRF7
	PI3	IRF9
	LOC101907041	JUN
	SORL1	JUNB
	SHROOM3	KAT6A
	NIP7	KCNIP3
	PCDH7	KDM4B
	NLRP14	KDM4C
	LOC112449294	KHDRBS1
	PRKCQ	KLF10
	PCED1B	KLF15
	MPC1L	KLF2
	ABCC2	KLF4
	ITPKB	KLF5
	PRKG1	KLF6
	MRPS16	KLF9
	CDCA8	LDB1
	IKBKE	LEF1
	TRMT6	LMO4
	GINS2	LMX1B
	WDFY3	MAFB
	MAD2L1	MAFG
	ORAI1	MAX
	DZIP1	MAZ
	SLC2A11	MBD1
	CAPRIN2	MBD2
	C19H17orf53	MECP2
	APLP1	MED1
	MEX3C	MED15
	PRSS45	MED23
	ALDH1L1	MEF2C
	SNAP29	MEN1
	PLCH1	MITF
	ESYT3	MLX
	TNFAIP8L1	MLXIPL
	C25H7orf50	MSX1
	PLPPR5	MSX2
	SH3BP4	MTA1
	LOC112445531	MTF1
	SCUBE3	MXD1
	LOC112445426	MXD4
	THSD7A	MYB
	LOC100297779	MYC
	BCAR3	MYCN
	FAM155B	NANOG
	LOC786914	NCOA2
	PDE4A	NCOA3
	ACTN1	NCOA4
	ABCA1	NCOR1
	GPATCH8	NCOR2
	LOC101905571	NF1
	LOC112441509	NFE2
	RCBTB1	NFIL3
	ICA1L	NFKB1
	PON3	NFKB2
	PLCXD2	NFKBIA
	IGDCC4	NFYA
	LOC100847612	NFYC
	MYO1D	NKX2-5
	LOC781152	NKX3-1
	GPR160	NOTCH3
	ITGAM	NPAS2
	CENPJ	NR0B1
	MIS18A	NR0B2
	CLK3	NR1H3
	NKX6-2	NR1I2
	SPERT	NR3C1
	THBS3	NR5A2
	ATPAF2	NRF1
	CENPH	NUPR1
	HTRA3	PARP1
	FYTTD1	PAX3
	PHEX	PAX4
	CDH2	PAX5
	PHACTR2	PAX6
	LOC112449027	PAX8
	CPD	PBX2
	HNF1B	PCGF2
	ISLR	PER2
	LYVE1	PGR
	NCF2	PIAS2
	NUP133	PITX2
	PTPN3	PITX3
	MRGPRX2	PKNOX1
	TMEM229B	PLAG1
	CMBL	PLAGL1
	TEX14	PLAGL2
	TMEM202	POLR1A
	PRKN	PPARA
	PAM	PPARD
	CTCFL	PPARG
	FANCI	PRDM1
	KRT2	PRDM14
	SOSTDC1	PROX1
	EMID1	RARA
	STX11	RARG
	ITPRIPL2	RB1
	LNX1	RBL1
	ZMAT4	RBL2
	ART3	RBMX
	KLC3	RELA
	ANKRD63	RFX1
	DSE	RFX3
	GLDC	RORA
	GSTA1	RUNX1
	STRA6	RUNX2
	NID2	RUNX3
	SV2A	SATB2
	FANCL	SF1
	MMAA	SIM2
	LOC112442604	SIN3A
	PDGFD	SIRT1
	THOC1	SMAD3
	PCCA	SMARCA4
	LOC101906134	SMG6
	IHH	SNAI1
	MYF6	SNAI2
	MUM1L1	SNW1
	SLC9A3R1	SOX17
	CDH23	SOX2
	TMEM159	SOX4
	SHOX2	SOX5
	PTGFRN	SOX6
	IL33	SOX9
	POLR3D	SP1
	LARGE2	SP3
	GBE1	SP4
	NPAS3	SPI1
	DHRS3	SRF
	TNFRSF6B	SRY
	TLR6	STAT1
	UNC13B	STAT2
	GDAP2	STAT3
	PLAA	STAT4
	FGF14	STAT5A
	HSD17B11	SUPT3H
	LOC101906410	SUZ12
	SERAC1	TAF1
	NEK2	TAL1
	PFKFB3	TBX5
	KIT	TCF3
	CPED1	TCF4
	EPPK1	TFAP2A
	TFF2	TFAP2B
	ALG13	TFAP2C
	GALNTL5	TFAP4
	SLC18A2	TFCP2
	CNNM2	TFDP1
	SH3BP5	TFDP3
	PRR15	TNFAIP3
	TDRD5	TP53
	MCUB	TP73
	LOC510613	TRAF6
	CIDEC	TRERF1
	SHPRH	TRIM16
	ECI1	TRRAP
	FAM81A	TWIST2
	ORC3	UHRF1
	WDR75	UPF2
	MED22	URI1
	TEX30	USF1
	COL15A1	USF2
	NPTX2	VDR
	SLC8B1	VHL
	JMY	WHSC1
	MGC152340	WWP1
	GALNT13	WWTR1
	KIRREL1	XBP1
	ETNK2	XPC
	KLF13	YBX1
	HECTD4	YY1
	BCL9L	ZBTB16
	FBLN2	ZEB1
	TMTC3	ZEB2
	CHAF1A	ZFP36
	PDE3A	ZIC1
	LOC781679	ZNF143
	SMURF1	ZNF148
	FKBPL	ZNF202
	TMEM140	ZNF224
	SGCA	ZNF24
	MAP3K5	ZNF335
	GNA14	ZNF382
	RPGRIP1L
	C11H2orf40
	WDSUB1
	DLGAP5
	PRRT1B
	TSC22D4
	HCN1
	JSRP1
	RETREG2
	IFT122
	RAD18
	ALDOC
	NEDD4L
	TYMS
	SRGN
	PPP2R2B
	EXOSC9
	CCDC3
	AVIL
	B4GALT1
	EIF4E2
	GABRG2
	LCAT
	NOBOX
	TBCD
	LOC789258
	RAD51
	WDR93
	RNF165
	LOC112444643
	PNPLA7
	USP35
	LDHA
	LOC101906006
	ANK2
	CLIC3
	PDE6C
	POGK
	CASP2
	KDR
	KLHL41
	NSMCE4A
	NXPH4
	PIP5K1A
	PRPF4
	SUV39H2
	TIMM23
	RPF2
	CROCC2
	NIFK
	LAYN
	ATP2C2
	MAP3K1
	ATL1
	LUZP2
	LOC100847850
	C8B
	CROCC
	CA14
	INTS6L
	ECH1
	APAF1
	BMP15
	REXO2
	DNAJC9
	SYNC
	PBK
	CERS3
	BHLHA9
	CENPO
	LGALS9
	PSPH
	C16H1orf112
	DHODH
	ALG9
	SPNS2
	VWA2
	EIF2AK2
	EBF1
	ROBO2
	PDE4B
	SERPINA5-2
	ARID1B
	HYLS1
	TGFBR3
	TTC7A
	DYNC1I1
	PTGER1
	LOC101904674
	FDX1
	LOC112449281
	SH2B2
	GLE1
	PINX1
	NCALD
	PPAN
	CCDC92
	ACSF2
	ARHGAP44
	DEF6
	GTF2E2
	LOC101905618
	STYXL1
	MMP23
	RPAP2
	C29H11orf80
	DCC
	PGS1
	CDK5R1
	GLB1L3
	GTF2H2
	LOC100299025
	LOC101902884
	TADA2A
	NCAM1
	PPM1H
	C7H19orf24
	CENPN
	DDX10
	LRRC8C
	ARHGEF26
	PRDM6
	MTHFSD
	LOC112442559
	LOC104975928
	CALHM3
	CADPS2
	DIMT1
	SCD
	METTL3
	COMMD5
	GPRC5A
	CLSTN3
	RPRM
	TBCE
	LOC112441478
	FOLH1B
	ATG2A
	LOC112448433
	SUMF1
	UBASH3B
	FKBP6
	PIMREG
	RALGDS
	SHMT2
	LOC101907070
	ZFPM1
	WDR27
	NRGN
	ADGRG1
	GPM6B
	RNF126
	TPM2
	DVL2
	TCF24
	ZUP1
	SKOR1
	TAMM41
	CSNK2A2
	C5
	DSCAML1
	RALGAPA2
	AMDHD1
	COL4A5
	PROK2
	SCLT1
	WHRN
	CRIP1
	GSR
	POLD3
	SMPD5
	RRP1
	VIRMA
	CSE1L
	RIPOR1
	CABLES1
	KIF24
	TMEM35B
	ADCY9
	MYO1B
	TACC3
	LOC101909384
	BARX2
	CCL25
	GRIK2
	STAG3
	TSGA10
	NSD3
	BARHL2
	SPOCK1
	SLC52A3
	MCM10
	GABRG1
	MRPL37
	LOC101904087
	AURKC
	BTBD11
	LOC104975050
	CX3CL1
	RAI2
	NKX2-4
	GPSM1
	ZFPL1
	TMEM37
	RNF144B
	MAML1
	GMNN
	EGFLAM
	LOC112449073
	RBM44
	TMEM263
	IRF2BP2
	NGEF
	SERPINF1
	HSPB9
	DAGLA
	LOC112447745
	LOC112449108
	LOC112449295
	TSPYL5
	TNS3
	STK24
	ZYG11A
	C8H9orf84
	PTPRN
	FLYWCH1
	G2E3
	SELPLG
	CENPM
	INPP5F
	LOC101902862
	SEMA3F
	CRYBG1
	APBB1
	ARHGAP10
	CHCHD3
	DKK3
	LOC515333
	METRN
	SLC25A20
	ARHGEF11
	TRIM25
	ARRDC4
	RSPO2
	BAG2
	CNTD1
	ATPAF1
	LHX8
	RPP38
	SPATA6L
	NRIP3
	TEFM
	CXHXorf67
	ERLIN2
	METTL27
	SMAGP
	ST6GALNAC6
	PDCD2L
	CIDEB
	DNTTIP2
	EXOC3L1
	GRPEL1
	DAAM2
	SH3D19
	IL1R2
	SH2B3
	ARL14EPL
	SLC25A15
	WDHD1
	LOC101904481
	MYO10
	KCNK15
	COL7A1
	GOLGA5
	CCDC84
	OSBPL10
	CTNS
	LOC112445986
	OXA1L
	SOX15
	CEP83
	SMARCA1
	SLC47A2
	MPC1
	DKK2
	PBX3
	TGIF1
	LOC112446029
	CIART
	SYT6
	XYLT1
	HOOK3
	LOC616149
	SAMD9
	HSPG2
	TNS1
	BICC1
	FGFR1
	SLITRK1
	SOHLH2
	SKA1
	ADCY1
	ELOVL2
	FRMD5
	SOHLH1
	SOX1
	HMGCLL1
	KCNJ12
	LOC112442991
	FAM166B
	NEK6
	CCDC121
	SETD5
	CASQ1
	CCND2
	LOC782892
	EPDR1
	ITPR3
	S100Z
	CAB39L
	TMEM266
	OPA1
	SF3A3
	C11H2orf81
	C17H4orf46
	PPP1R3D
	CKS1B
	MTHFD1
	RSPO1
	SNX22
	CNTNAP3
	PRKAG1
	SDC3
	TOR2A
	ANAPC1
	TDP1
	PHKA2
	CYBRD1
	CCDC93
	GRK5
	TOPAZ1
	LPL
	KIAA0895
	SLC39A9
	TRHDE
	LOC101909872
	TEAD3
	AKT1S1
	ZNF300
	MCM8
	ULK4
	LOC112448155
	CBLN4
	TTC25
	UBTD1
	ARHGAP18
	KCTD9
	CACNG3
	SLC12A7
	NEXN
	TRIM62
	METTL4
	SLC25A31
	COL4A4
	CD177
	CDH26
	NPY
	LOC101902283
	POLB
	ZZZ3
	HOXD11
	LCMT2
	SLC1A3
	LZTS1
	ARAP3
	TGFB3
	PNMT
	GMPR
	COL6A3
	RASGRP1
	RAPGEF5
	ATRAID
	ARMC3
	GALR1
	LOC112445120
	PLEC
	LIPT1
	LOC100847818
	PFDN1
	GNB4
	ADCY7
	BUB3
	MFRP
	LOC112449517
	PNO1
	XIRP1
	DYSF
	PTCD3
	LOC112441807
	DOCK6
	ENG
	MANSC4
	CCDC130
	FA2H
	ZNF165
	DGKD
	SMARCA2
	SAP25
	MTMR1
	COCH
	MEF2D
	LOC107131705
	PPIH
	COMMD8
	DOK4
	LOC112449110
	ZFYVE16
	LOC101905308
	MAPK12
	SHBG
	ZSCAN31
	ACOT9
	CBX8
	TNRC6C
	SSTR3
	C25H16orf96
	LOC101904927
	RTN4IP1
	PCM1
	TMEM19
	TRIM2
	HUS1
	MAGEL2
	RBPMS
	BIN3
	TMEM126B
	SPIDR
	AGBL4
	DEPDC1B
	LGALS1
	PHF20L1
	ASH2L
	SLC26A5
	ATP8B1
	RBMS3
	ENOX1
	PTPN5
	STIM1
	LHX9
	LOC100336909
	APBB2
	DNAJC15
	IFITM10
	ACCS
	LOC782061
	SKOR2
	CAMK1
	ZC3H12B
	TSPAN7
	SEMA6D
	WIF1
	GCLC
	RBAK
	SCFD1
	RWDD2A
	SORBS2
	ING2
	LOC112444603
	RIOX2
	ELK3
	PAPLN
	CTSS
	PLXNB3
	AIRN
	SMYD3
	FAT2
	RBM34
	RECQL4
	PI15
	LOC101905153
	PTGDS
	RAB13
	ACTA1
	GCNT1
	SAV1
	SCN5A
	TTC9C
	GLRX
	CCDC160
	PDE1C
	FARSB
	ABI3BP
	ZNF703
	LOC107132694
	CDH7
	HAT1
	NEK5
	MFSD3
	KATNAL1
	PPA1
	ZNF646
	DIS3L
	NOL12
	AKNAD1
	KLHL8
	LOX
	MKI67
	OLFML1
	ZKSCAN7
	WTIP
	MID1IP1
	CUX2
	SHC2
	NAB2
	PDSS1
	JAM2
	CHSY1
	GNG12
	PDCD2
	CCDC66
	USP34
	TET1
	TEX10
	LOC112442340
	HES6
	CENPP
	IL17D
	IL1RAPL1
	SYCE3
	CEP89
	HSPA13
	NUDCD1
	LOC523126
	INPP5A
	PHF7
	SAXO1
	SPON1
	COA7
	EGFL8
	KRT85
	PWP1
	FRMD3
	ENY2
	HAUS6
	LOC100848507
	LOC788599
	SELL
	RANBP1
	RAI14
	LOC100140226
	LINGO2
	PXK
	ASB16
	NRG3
	WDPCP
	ATP6V1G3
	CLUH
	DUSP13
	LOC104973172
	C1QTNF2
	LOC511229
	CLEC11A
	BRINP2
	LGALSL
	GLCCI1
	LOC100295712
	LOC786974
	TRAP1
	RUVBL2
	AP1G1
	OGFOD1
	DYRK2
	ARHGAP28
	LOC112442083
	SERPINI1
	ALDH2
	ABCC8
	DDX54
	MTPAP
	NDUFAB1
	CHEK1
	GPER1
	CFAP100
	LEFTY2
	RAB30
	RAD51AP1
	TONSL
	IDUA
	CST6
	ACSS1
	AGBL2
	ATP8B4
	CAVIN3
	CCT8L2
	DVL3
	HUWE1
	LRRC2
	LYPD6B
	NAPEPLD
	PLEKHG7
	PPP3CC
	LOC790134
	CLN5
	TKTL1
	KIF4A
	WNT3
	LOC101907697
	PRRT1
	ZER1
	REPS2
	MYL6B
	TPBG
	BBC3
	LOC112447087
	NUF2
	NELL1
	NAV1
	PARP11
	TCF7L1
	TOP2A
	LOC112446824
	FLRT2
	SLC6A4
	STARD3NL
	TRAT1
	ANGPT4
	ZNF644
	LOC112444582
	POLG2
	CNBD2
	GPM6A
	ADAD1
	PQLC2
	SYNE1
	LOC100335593
	NUP85
	LOC104973994
	LOC112443852
	SAMD12
	LOC788205
	JAZF1
	DDX28
	LOC107132551
	MMS22L
	SORBS1
	C26H10orf90
	LOC512869
	SPINK2
	CDKAL1
	TMEM163
	CPNE2
	TOP3B
	KLRG2
	LOC100297099
	CCNB3
	SLC6A14
	LMX1A
	LOC104968993
	VPS4B
	CCDC36
	LOC101907007
	REC114
	LOC107133209
	FAM181B
	NLRP13
	ZC3HAV1
	LOC112442572
	TMED10
	LOC100139360
	CDH4
	CFAP58
	FRAT1
	MMD
	KLHL4
	EPB41L3
	EYA1
	LOC104973394
	SP8
	NCAPH
	MYBPC3
	LOC101906485
	B4GAT1
	ABCF2
	ALPL
	INIP
	HAUS8
	NANOS1
	SPC25
	SPRYD3
	TMEM200A
	COBL
	NCAPG
	FDPS
	LOC112441883
	DHRSX
	RSU1
	WDR46
	CCDC172
	TPCN2
	ENDOV
	LRMDA
	MAGI2
	SALL3
	CADM3
	LOC107131470
	MTIF2
	RHOD
	RSPH10B
	GCNA
	GLO1
	MAEL
	PTPRG
	PHACTR3
	GTF3C6
	HIST1H1E-2
	LOC101906317
	LOC104968411
	TBC1D7
	CXCL16
	SLC34A3
	ZNF226
	AAMDC
	TRAF3
	SEL1L3
	MGC133764
	SNRK
	AGAP1
	PLPP2
	GFRA1
	ARMC1
	CNOT11
	CLDN10
	DLGAP4
	PTRHD1
	AP5S1
	DSN1
	ETV5
	GPX1
	PRKCA
	CDC42BPA
	CENPS
	PIWIL3
	TMOD1
	LOC104970491
	DGKI
	PALM
	CD200
	CTSV
	LRRC34
	NUCB1
	BDH1
	SGPP2
	APOBEC3Z2
	RSBN1L
	ATG7
	SPOUT1
	LOC101902211
	ZC4H2
	LOC104975782
	LRIG3
	KLHL7
	LOC100299180
	RFC3
	RPP30
	LOC104968852
	H1FX
	LSM14A
	SH3GL2
	AK2
	VIL1
	TUBA3E
	PIGU
	SMO
	SNRNP35
	SYTL2
	SNRPF
	WSCD1
	CARM1
	LOC101903114
	RSRC2
	C20H5orf47
	GBA
	RAMP1
	SLC31A2
	SIGLEC11
	ARHGEF33
	CACNA1H
	KIF2C
	LOC112443838
	HSF2BP
	DERL3
	HNRNPA0
	PRKACA
	PARL
	ZNF219
	IPO4
	LOC112446724
	KLHDC9
	FANCD2
	ZNF326
	CRABP2
	BNC1
	RORC
	SYT9
	ANGPT1
	MGAT5
	SLC38A8
	TADA3
	ADAD2
	ANAPC11
	CCDC50
	SLC25A23
	DIRAS2
	BORCS5
	CDKL1
	MAPRE2
	TMEM127
	TUG1
	XK
	BTRC
	GJA1
	NBEAL2
	NT5C
	ZNF292
	FAM222B
	LOC100848205
	GABRB2
	UNC119B
	FAM124A
	PRKRA
	EFTUD2
	HOXD8
	LOC107131722
	TOX
	SENP8
	SNX30
	CEP164
	SYNRG
	B3GALNT2
	C2CD4C
	LOC112447293
	RGS19
	PPID
	TLL2
	LOC112447389
	LMOD3
	SSBP4
	TNN
	CREB3L2
	LOC112442701
	TRAF5
	CHRNA2
	ITPKA
	LYST
	TPCN1
	LOC509283
	LOC100848226
	TLX3
	AURKA
	LACTBL1
	MS4A13
	BUB1B
	TIMM9
	SLC9A3
	PPP2R3B
	LOC101902207
	SELENOH
	SLC47A1
	LOC112442352
	SPECC1
	KLHDC3
	SLC38A9
	COPS7A
	LOC104970178
	SEC16B
	GPC3
	RNF185
	LOC101902425
	LOC618696
	GRHPR
	HIC2
	APP
	GSTA2
	CCDC149
	DOPEY2
	LOC112441535
	NCAPD3
	ZNF557
	DDX6
	JAG2
	DLG2
	ZBTB1
	EXD1
	STK26
	ASAP2
	SLC27A5
	LOC100848555
	LOC101902468
	LOC107132546
	PKNOX2
	LOC112449289
	VCAM1
	HSD11B2
	PRKRIP1
	MRPL32
	LOC509118
	PDE7A
	RBM48
	C11H2orf49
	FUNDC1
	ADAR
	DDX39A
	SASH1
	MPND
	EVI2A
	DNAAF2
	TRIM9
	RAB2B
	TBC1D22B
	ZFP69B
	IQCB1
	SHARPIN
	CXCR4
	DCLK1
	LOC112442979
	KCNH3
	SLC6A2
	DGKE
	VWA3B
	LOC101906526
	C21H14orf132
	MCUR1
	LOC104974498
	GFRA4
	ARHGEF39
	EEF2KMT
	GINS4
	SERINC5
	CNGA2
	FNDC10
	ZNF618
	NUP155
	LOC101902810
	RALB
	TMEM233
	HECW1
	TRPC1
	FCER1G
	HPCAL1
	GAS7
	SYNM
	C24H18orf63
	KNSTRN
	PDE9A
	PHYHIPL
	TXNL4B
	SHANK3
	RAB12
	BLM
	LOC104970471
	LOC112444158
	LOC112448807
	SERPINE3
	CDK2AP1
	DUT
	SCD5
	ZAP70
	LOC112446760
	SLC6A15
	ARSK
	LOC112443450
	LOC112444308
	ALX1
	ATG13
	C1H3orf52
	NUP43
	RRAS2
	LOC112444504
	IVNS1ABP
	LRP5
	FAM192A
	USP11
	GAL3ST1
	ANO2
	LOC101904702
	NAA20
	PRIMPOL
	CHMP2A
	FBXO15
	MGME1
	NID1
	PANX2
	P4HA3
	CYP4A11
	LOC112447855
	MB
	SLC35F1
	LOC112449302
	A1BG
	CCNB2
	PSD3
	CDS2
	EQTN
	ITGA7
	KRTCAP3
	THOC6
	HEBP1
	MARC2
	LOC107132911
	CLSTN1
	DKC1
	YPEL1
	CES2
	LOC104975232
	LOC107131785
	WWOX
	SMC1B
	LOC112448864
	RALA
	TDRD10
	ZBTB7C
	LOC514189
	PTPN12
	TMEM170B
	MSRA
	NDUFAF4
	NVL
	R3HCC1
	WDR5
	HAAO
	HNRNPR
	LMF1
	ST3GAL5
	NSL1
	SPEN
	LOC112449262
	PEA15
	LOC104974055
	WDR36
	APOBEC3H
	PNRC2
	ABCG8
	FAM234B
	SPART
	ZNF488
	CCNO
	LYRM7
	APOPT1
	LOC101906171
	LOC503858
	CHST10
	HIP1R
	ECE1
	KCTD8
	SMC2
	UBXN4
	INO80E
	TECR
	EPN1
	RPH3AL
	ST8SIA4
	RPAIN
	TARBP2
	LEPR
	ZNF710
	FAM101A
	SMIM19
	GSDME
	GTF2IRD2
	S100A16
	BCAT1
	MED27
	CDKL4
	CENPU
	KLK10
	TGFBI
	COQ6
	TRAM2
	DTNBP1
	SGCE
	SLC6A19
	HIPK3
	SBNO2
	LOC786474
	RAB22A
	DRC7
	LOC104970930
	ILDR2
	RNF145
	BOD1L1
	CNPY1
	GRIK5
	ITGA3
	LINGO4
	MLXIP
	TM9SF2
	TSPAN5
	STRN4
	EFEMP1
	CENPE
	TAOK3
	COL4A6
	MAGED1
	MIF4GD
	SENP7
	LOC101903649
	DPCD
	SNAI3
	CSF1R
	MRVI1
	SLC41A3
	WAPL
	ANO10
	BSPRY
	IRF5
	LGMN
	LRP3
	PHC3
	RAD50
	SBF2
	ZGRF1
	GPR137B
	LOC101907944
	GRIK3
	LRRC51
	VRK1
	LOC101905771
	INTS9
	CABLES2
	C3H1orf194
	TNNC2
	LOC112447433
	BPGM
	MORC4
	ZNF814
	FOXD1
	MED12L
	SYCP3
	PPP1R1A
	CCDC42
	TCAF1
	SLC35B4
	LOC107131481
	TSPAN9
	ALDH6A1
	COX7A2L
	HMCES
	LOC112444595
	COL9A2
	ACD
	HSD3B1
	TIMM13
	JAK2
	GATA6
	OLFML2A
	SYCE2
	LOC101905538
	SLC30A3
	WDR70
	TMEM86B
	LOC112446000
	EDIL3
	SULF2
	CYSTM1
	PLD6
	ZNF410
	ENKD1
	PWP2
	AZU1
	EPCAM
	FAM221A
	POLM
	LOC616063
	SLC35B1
	EMP2
	HTR4
	TEX12
	GNE
	LOC100299732
	MICAL2
	OTUD3
	PRSS35
	SACM1L
	NEIL2
	TTC21A
	MRPL18
	TRPA1
	FAM19A4
	CELF2
	TFIP11
	DHX40
	MVB12B
	APTX
	C13H20orf96
	CARS2
	PTGES
	RABL2B
	REEP1
	QPCT
	COQ10A
	LOC107131851
	LOC112442081
	MRI1
	RHOQ
	NUP35
	MYO9B
	GFER
	LOC786614
	REEP4
	ZNF182
	COPS7B
	FDX2
	PCNX2
	CCDC167
	LOC101905527
	C14H8orf76
	RAD51C
	SFXN1
	C7
	OCEL1
	LOC104973755
	SF3B1
	CRB1
	DTYMK
	SCNN1D
	JAM3
	LOC104971292
	PRIM2
	PTPRB
	MZB1
	GIPC1
	TSC22D3
	WDR76
	SGO1
	TUBG2
	TCEA3
	BASP1
	COPZ2
	ESCO2
	BRI3
	SRPX
	IGF2BP3
	TENM1
	TRIM50
	ZDHHC14
	FGD5
	GTSF1
	TCEAL4
	TRIP13
	FRRS1
	RNF112
	ARMC10
	KLHL26
	ADNP
	NUP88
	RAB37
	UBFD1
	CNOT10
	MBOAT1
	MEST
	ANKRD44
	PPM1K
	SLC44A2
	OPCML
	ISL1
	LPP
	FHOD3
	RBM17
	IDH2
	PLD3
	HIGD1C
	RUVBL1
	LOC100847890
	LOC112447309
	SHE
	LSM1
	ZNRF3
	OSBPL9
	DCAF5
	WNT2B
	PAXX
	UNC5A
	BCAT2
	KCNE1
	EFHB
	STRIP1
	TRNAU1AP
	RBP1
	GLMP
	FLYWCH2
	MST1
	SULT4A1
	CCNB1IP1
	LOC112448536
	SMC6
	AMMECR1L
	LOC112445057
	SLC9A5
	ZSCAN10
	ACSS3
	IGF2BP1
	RARS
	AFF4
	USP43
	KNTC1
	KRT73
	DDA1
	DMAP1
	SLC25A16
	TXNDC12
	LOC101904378
	MRPL48
	RASGEF1A
	ILDR1
	DNAI2
	EMSY
	QRICH2
	TSHZ1
	TBCB
	WRAP73
	DBF4
	KDM5B
	CD99L2
	MB21D2
	RASL11B
	KAT7
	MESP2
	DBX2
	VIM
	EBAG9
	RAB17
	PDGFC
	CACNA1B
	CD19
	DCLK2
	GPS2
	ORC5
	ARL8B
	ALOX15B
	PRELID3A
	GDF3
	LYPD1
	DCAF15
	RASSF5
	ATP8B2
	CLDN7
	METTL2A
	FZD3
	RAB4B
	OBSL1
	PTMS
	SLC25A10
	GALK2
	PALB2
	XKRX
	LOC101909274
	CSNK1D
	DNAJC2
	LOC788736
	SEPT10
	LOC112446640
	VAV2
	UTP18
	OSR2
	PIWIL2
	LOC112441484
	ECSIT
	SLC22A17
	TG
	FDXR
	ALG14
	NPEPPS
	SFXN4
	TMEM150A
	SERTAD3
	TPX2
	DUSP23
	GADD45GIP1
	ABCD1
	DHX9
	NCLN
	KIF22
	LOC526966
	NUP37
	MAML3
	RPTOR
	LOC618212
	LRR1
	FECH
	CYGB
	LOC112442025
	PSAT1
	FBN3
	KLHL34
	KIF3A
	LENG9
	LOC516736
	GSX1
	SEPT5
	CMTM8
	ARSG
	SERF1A
	MACC1
	DNAL4
	RTL8C-2
	SPOCK2
	GPN2
	SLC7A6
	ABR
	MFSD9
	SNRPD1
	ATP7A
	CCT3
	SLC52A2
	BCAS4
	CRBN
	IRAK2
	KIAA1257
	KRT19
	LOC100848407
	FZD10
	SLBP2
	PROSER3
	UTP20
	COG2
	PLK5
	GRIPAP1
	SLC10A3
	BEND3
	CCNB1
	PDGFRB
	RRBP1
	TIMM10
	TSN
	SESN2
	TIMP3
	PSMC3IP
	AATK
	MASTL
	MYADM
	MRPS18B
	NDUFB6
	POLR2B
	DHRS13
	USP16
	ZBED5
	AP1S2
	GREM1
	ARHGAP21
	CYB561
	LOC789192
	TSPAN13
	ARHGAP32
	ATXN7L1
	LOC112442623
	FYB2
	EXOSC8
	TBXAS1
	ROR2
	TPP1
	CCT8
	CTBS
	LOC112445797
	RNF223
	AS3MT
	ZNF286A
	ADSSL1
	LOC614522
	SPCS3
	GPHN
	NECAB2
	ZFP69
	PTPRT
	STRBP
	RAD51D
	KHDRBS2
	LAMB2
	PRC1
	TGFA
	DTX2
	LOC782385
	LOC788142
	TMEM114
	MFSD6
	STK10
	TIMP2
	ATP6V1C1
	HMGXB3
	WDR3
	CACNA1D
	STK39
	UBLCP1
	DHX35
	GSX2
	THYN1
	SUGT1
	LOC509006
	PPP1R35
	HEXIM2
	LOC104975394
	EFCAB10
	SIVA1
	CCNA2
	B4GALT4
	IMPACT
	PRR19
	ELMOD3
	LYRM9
	PPEF1
	APIP
	TTN
	ISYNA1
	SESTD1
	TMEM120B
	TOMM34
	PIP4P2
	HOMER3
	CD80
	LDLRAP1
	SAMD4A
	SDF4
	SIX3
	ADAL
	QPRT
	JAKMIP2
	CENPQ
	COL21A1
	LOC783838
	TXNIP
	LOC112449527
	RITA1
	SEC13
	RELT
	COPS9
	AKAP2
	AMOTL2
	ARHGAP25
	DAZL
	KIAA1211L
	PIDD1
	PIGO
	CDC25C
	HIPK1
	ULK1
	LOC112444473
	FUNDC2
	POP5
	N4BP2
	RBFOX1
	SMLR1
	LOC112448354
	THAP1
	FAM19A1
	CBR1
	JUP
	LOC104971510
	PLIN1
	TMX4
	PATL2
	TRAPPC2
	ERAP1
	RBM42
	LOC112446053
	MATR3
	KDM6A
	LOC112445957
	MGAT1
	ZNF93
	PRMT5
	WNT5A
	TIMM29
	EIF3K
	FLT1
	GGA3
	ODC1
	RBM14
	SPDL1
	TAF9B
	TTC1
	VPS72
	ZNF503
	SLC25A44
	PCBD2
	NAT10
	GAL3ST3
	NDRG4
	ARPC1B
	FOXR1
	TP53BP2
	GYG1
	NUP54
	YTHDF3
	RNF17
	GSTM3
	MCM4
	SFRP1
	CIB2
	ABHD4
	MSR1
	PTPRJ
	EYA2
	CAPN13
	ASF1A
	MIER3
	NAGA
	HCFC2
	TADA1
	C4H7orf57
	LOC100335553
	CCDC77
	LGR6
	RNF43
	GLG1
	IMP4
	PCMTD1
	EGR4
	SKAP1
	MTNR1A
	MYO5B
	NLRP1
	IMPDH1
	THUMPD2
	NAP1L5
	C19H17orf97
	RNASEH2A
	IGFBP6
	TRIOBP
	DGKK
	MRPL20
	VCL
	MPP7
	EBPL
	LOC112444905
	SLC9A8
	TUBA1A
	MELK
	LOC104972409
	REEP5
	MARVELD3
	LOC112444621
	C4H7orf25
	LOC516355
	NRBP2
	LOC517392
	TRNT1
	NCBP3
	AMN
	AUNIP
	GJA3
	SMARCD3
	TMEM160
	ESCO1
	LOC104973884
	FAM81B
	GRN
	GRIA2
	BMP7
	CAMKK2
	LOC107131699
	LOC112449235
	SCAPER
	MRPL36
	ZNF385A
	LOC100298428
	SETD2
	MRPL4
	RGS3
	SEC24A
	SLC5A6
	DCP1A
	MGAT5B
	SMCO4
	ADORA2B
	ADAMTS17
	CLCF1
	KCNK3
	KCTD13
	SPACA4
	GFM2
	ZBTB7A
	TROAP
	DDR1
	PCBP2
	RIC8B
	SON
	UBE2L3
	HVCN1
	NOB1
	UGT8
	LOC112446406
[truncated: 1,140 more rows]
